# Supplementary material for: Scaling up orphan crop research: genebank genetics highlight geographic structure in cultivated cowpea from 10 617 global accessions
Source: Plant J. 2026 Mar 14;125(6):e70777. doi: 10.1111/tpj.70777 (PMC12988651; doi:10.1111/tpj.70777)
Supplement: Supplementary file 19 — Table S1. Passport descriptors of 10 618 cowpea accessions. Table S2. Percentage of improvement status category assignment for 10 617 cultivated cowpea accessions for each collection source. Table S3. Paired potential duplicate accessions (33 252) and paired duplicate accessions (1329) identified from genetic distance (GD), genomic relatedness (GRM), whole‐genome identity by descent (PI HAT, Z0, Z1 and Z2), and accession name and alias matching. Table S4. Admixture proportion assignment of each accession to three values of K. Table S5. Non‐parametric assessment of regional geographic enrichment of group proportions for nine genetic groups. Table S6. Non‐parametric assessment of regional geographic enrichment of group proportions for nine genetic groups using rarefaction without replacement with 50 samples per region and 500 permutations. Table S7. Tree data for the circular 9610 cowpea tree, including node, branch lengths, bootstrap support and accession order. Table S8. Counts of private alleles within each genetic group at K = 9. Table S9. Counts of private alleles within each continent. Table S10. Diversity metrics for each continent. Table S11. Predicted group membership of 1008 redundant cowpea accessions at three levels of K. Table S12. Number of accessions within each clade by their population assignment at K = 2. Table S13. Number of accessions within each clade by their population assignment at K = 3. Table S14. Number of accessions within each clade by their group assignment at K = 9. Table S15. Percentage of accessions within each clade by their geographic provenance. Table S16. Percentage of accessions within each clade by their improvement status. Table S17. Percentage of accessions within each clade by their collection source. Table S18. Percentage of accessions within each clade by their cultivar group. Table S19. Regional geographic locations for American (Northern, Central and Southern) accessions and their corresponding clade. [file TPJ-125-0-s002.xlsx]

## Sheet: Outline
Outline of Supplementary Tables
Table S1	Passport descriptors of 10,618 cowpea accessions. The passport data includes essential information about each accession. Collection source, alias names, location of provenance, collection site and taxonomic information have been added where possible. The table column names provide details.
Table S2	Percentage of Improvement Status category assignment for 10,617 cultivated cowpea accessions for each collection source.
Table S3	Paired potential duplicate accessions (33,252) and paired duplicate accessions (1,329) identified from genetic distance (GD), genomic relatedness (GRM), whole genome identity by descent (PI HAT, Z0, Z1 and Z2), and accession name and alias matching.
Table S4	Admixture proportion assignment of each accession to three values of K.
Table S5	Non-parametric assessment of regional geographic enrichment of group proportions for nine genetic groups. Mean group proportions for each region are presented with compact letter display indicating a significant difference in means across regions. Significant group enrichment for one geographic region are underlined.
Table S6	Non-parametric assessment of regional geographic enrichment of group proportions for nine genetic groups using rarefaction without replacement with 50 samples per region and 500 permutations. Mean group proportions for the permutations presented as "mean of means". The standard deviation (sd) of the means, 25th, 50th and 95th quantiles (q) are also presented.
Table S7	Tree data for the circular 9,610 cowpea tree including node, branch lengths, bootstrap support and accession order. Passport data including group membership at K = 9, 3 and 2, Geographic Provenance, Improvement Status, Collection Source, Cultivar Group, Country of Origin, and Clade information are presented.
Table S8	Counts of private alleles within each genetic group at K = 9. The SNP name (SNP ID), chromosome (CHR), position in base pairs (POS), reference allele (REF), alternate allele (ALT), private allele (PA), and total group sample size (n) are presented.
Table S9	Counts of private alleles within each continent. The SNP name (SNP ID), chromosome (CHR), position in base pairs (POS), reference allele (REF), alternate allele (ALT), private allele (PA), and total continent sample size (n) are presented.
Table S10	Diversity metrics for each continent.
Table S11	Predicted group membership of 1,008 redundant cowpea accessions at three levels of K.
Table S12	Number of accessions within each clade by their population assignment at K = 2.
Table S13	Number of accessions within each clade by their population assignment at K = 3.
Table S14	Number of accessions within each clade by their group assignment at K = 9.
Table S15	Percentage of accessions within each clade by their geographic provenance.
Table S16	Percentage of accessions within each clade by their improvement status.
Table S17	Percentage of accessions within each clade by their collection source.
Table S18	Percentage of accessions within each clade by their cultivar group. "Vig ung" includes cowpea at the species and subspecies level with no assigned cultivar group.
Table S19	Regional geographic locations for American (Northern, Central and Southern) accessions and their corresponding clade.

## Sheet: Table S1
Table S1. Passport descriptors of 10,618 cowpea accessions. The passport data includes essential information about each accession. Collection source, alias names, location of provenance, collection site and taxonomic information have been added where possible. The table column names provide details.
LIMS ID	Collection Source	Accession Number	Accession Name	Alias 1	Alias 2	Alias 3	Alias 4	Alias 5	Alias 6	Alias 7	Alias 8	Alias 9	Alias 10	Alias 11	Alias 12	Alias 13	9609 dataset	Comments	Geographic Provenance - Country Code	Geographic Provenance - Country	Geographic Provenance - Continent	Geographic Provenance - World Region	Taxonomy	Collection Location	Collection Date	Collection - Location	Collection - Province	Collection - District	Collection - Village	Collection - Latitude	Collection - Longitude	Collection - Elevation	Improvement Status	Tissue type used for DNA extraction	Seed colour selected for DNA extraction if multiple types
C1001069B1	LAN	PI 291097	23132	291097	5-63												yes		ARG	Argentina	South America	Southern America	Vigna unguiculata subsp. unguiculata var. unguiculata cultivar group Unguiculata							NA	NA	NA	Unknown	seed
C1001036C6	USDA	PI 291097	5-63														yes		ARG	Argentina	South America	Southern America	Vigna unguiculata							NA	NA	NA	Unknown	seed
C1001069F5	LAN	PI 582351	CPI 11900	582351													no		ARG	Argentina	South America	Southern America	Vigna unguiculata subsp. unguiculata							NA	NA	NA	Unknown	seed
C1001080B9	USDA	PI 582351	CPI 11900														yes		ARG	Argentina	South America	Southern America	Vigna unguiculata subsp. unguiculata var. unguiculata cultivar group Unguiculata							NA	NA	NA	Landrace/Traditional Cultivar	seed
C1001051B5	USDA	PI 579554	TVu 1472														yes		ARG	Argentina	South America	Southern America	Vigna unguiculata subsp. unguiculata var. unguiculata cultivar group Unguiculata							NA	NA	NA	Advanced/improved cultivar	seed
C1001057F1	USDA	PI 579808	TVu 1978														no		ARG	Argentina	South America	Southern America	Vigna unguiculata subsp. unguiculata var. unguiculata cultivar group Unguiculata							NA	NA	NA	Advanced/improved cultivar	seed
C1001057G1	USDA	PI 579809	TVu 1979														no		ARG	Argentina	South America	Southern America	Vigna unguiculata subsp. unguiculata var. unguiculata cultivar group Unguiculata							NA	NA	NA	Advanced/improved cultivar	seed
C1001057H1	USDA	PI 579810	TVu 1980														no		ARG	Argentina	South America	Southern America	Vigna unguiculata subsp. unguiculata var. unguiculata cultivar group Unguiculata							NA	NA	NA	Advanced/improved cultivar	seed
C1001057G3	USDA	PI 579825	TVu 2007														yes		ARG	Argentina	South America	Southern America	Vigna unguiculata subsp. unguiculata var. unguiculata cultivar group Unguiculata							NA	NA	NA	Advanced/improved cultivar	seed
C1001058H5	USDA	PI 579931	TVu 2456														yes		ARG	Argentina	South America	Southern America	Vigna unguiculata subsp. unguiculata var. unguiculata cultivar group Unguiculata							NA	NA	NA	Landrace/Traditional Cultivar	seed
C1001069A1	LAN	PI 291096	NO. 4-63	291096	4-63												yes		ARG	Argentina	South America	Southern America	Vigna unguiculata subsp. unguiculata var. unguiculata cultivar group Unguiculata							NA	NA	NA	Unknown	seed
C1001036B6	USDA	PI 291096	NO. 4-63														no		ARG	Argentina	South America	Southern America	Vigna unguiculata							NA	NA	NA	Unknown	seed
C1001122E4	IITA	TVu-1978	PI 291094	TVu 1978	PI 291094	1-63											yes		ARG	Argentina	South America	Southern America	Vigna unguiculata subsp. unguiculata	ARG		Ruta Provincial 1, Departamento Caleu Caleu, Municipio de Jacinto Aráuz				-38.4161	-63.6167	123	Landrace/Traditional Cultivar	seed
C1001122H3	IITA	TVu-1979	PI 291095	TVu 1979	PI 291095	3-63											yes		ARG	Argentina	South America	Southern America	Vigna unguiculata subsp. unguiculata	ARG		Ruta Provincial 1, Departamento Caleu Caleu, Municipio de Jacinto Aráuz				-38.4161	-63.6167	123	Landrace/Traditional Cultivar	seed
C1001122A4	IITA	TVu-1980	PI 291096	TVu 1980	PI 291096	No. 4-63	TVu 2456	4-63	Grif 2684	UCR 4144							yes		ARG	Argentina	South America	Southern America	Vigna unguiculata subsp. unguiculata	ARG		Ruta Provincial 1, Departamento Caleu Caleu, Municipio de Jacinto Aráuz				-38.4161	-63.6167	123	Landrace/Traditional Cultivar	seed
C1001111D11	IITA	TVu-6537	PREVIOUS TVU 2456-2	TVu 6537	PREVIOUS TVu 2456-2												yes		ARG	Argentina	South America	Southern America	Vigna unguiculata	ARG		Ruta Provincial 1, Departamento Caleu Caleu, Municipio de Jacinto Aráuz				-38.4161	-63.6167	NA	Landrace/Traditional Cultivar	seed
C1001065B10	LAN	PI 162699	TAPE	162699													yes		ARG	Argentina	South America	Southern America	Vigna unguiculata subsp. unguiculata var. unguiculata cultivar group Unguiculata			Buenos Aires				NA	NA	NA	Unknown	seed
C1001034H9	USDA	PI 162699	TAPE														no		ARG	Argentina	South America	Southern America	Vigna unguiculata			Buenos Aires, Diharce and Company				NA	NA	NA	Unknown	seed
C1001004G9	AGG	AGG 11900 COWP	'Tape'	UQ20Vu10005-1	UQ20Vu10005	Tape											yes		ARG	Argentina	South America	Southern America	Vigna unguiculata subsp. unguiculata				Buenos Aires			NA	NA	NA	Breeding line	leaf
C1001036H5	USDA	PI 291094	TVu 1978														yes		ARG	Argentina	South America	Southern America	Vigna unguiculata							NA	NA	NA	Unknown	seed
C1001036A6	USDA	PI 291095	TVu 1979														yes		ARG	Argentina	South America	Southern America	Vigna unguiculata							NA	NA	NA	Unknown	seed
C1001065E12	LAN	PI 291094	TVu-1978	291094	TVu 1978												no		ARG	Argentina	South America	Southern America	Vigna unguiculata subsp. unguiculata var. unguiculata cultivar group Unguiculata							NA	NA	NA	Unknown	seed
C1001065F12	LAN	PI 291095	TVu-1979	291095	TVu 1979												yes		ARG	Argentina	South America	Southern America	Vigna unguiculata subsp. unguiculata var. unguiculata cultivar group Unguiculata							NA	NA	NA	Unknown	seed
C1001069C4	LAN	PI 339709	VICTOR	339709													yes		ARG	Argentina	South America	Southern America	Vigna unguiculata subsp. unguiculata var. unguiculata cultivar group Unguiculata			Corrientes				NA	NA	NA	Unknown	seed
C1001039D3	USDA	PI 339709	VICTOR														no		ARG	Argentina	South America	Southern America	Vigna unguiculata			Corrientes				NA	NA	NA	Unknown	seed
C1001036F5	USDA	PI 289891															yes		ARG	Argentina	South America	Southern America	Vigna unguiculata subsp. unguiculata var. unguiculata cultivar group Unguiculata							NA	NA	NA	Unknown	seed
C1001065B7	LAN	PI 451931	B 7804	451931	B7804												yes		BOL	Bolivia	South America	Southern America	Vigna unguiculata			Cochabamba				NA	NA	NA	Unknown	seed
C1001026H9	USDA	PI 451931	B 7804														no		BOL	Bolivia	South America	Southern America	Vigna unguiculata			Cochabamba				NA	NA	NA	Unknown	seed
C1001065C7	LAN	PI 451932	B 7808	451932	B7808												yes		BOL	Bolivia	South America	Southern America	Vigna unguiculata			Cochabamba				NA	NA	NA	Unknown	seed
C1001026A10	USDA	PI 451932	B 7808														yes		BOL	Bolivia	South America	Southern America	Vigna unguiculata			Cochabamba				NA	NA	NA	Unknown	seed
C1001005D10	AGG	AGG 306405 COWP	'Bolivia local'	UQ20Vu10594-1	UQ20Vu10594	Bolivia local											yes		BOL	Bolivia	South America	Southern America	Vigna unguiculata subsp. unguiculata							NA	NA	NA	Unknown	leaf
C1001065G8	LAN	PI 543242	Frejol	543242	Frejol 711												yes		BOL	Bolivia	South America	Southern America	Vigna unguiculata			San Ignacio de Moxos				NA	NA	NA	Unknown	seed
C1001028A8	USDA	PI 543242	Frejol														yes		BOL	Bolivia	South America	Southern America	Vigna unguiculata			San lgnacio de Moxos, Chaco 1.5km E of town square, Beni Department, Moxos Province.				-14.8333	-65.5833	165	Advanced/improved cultivar	seed
C1001065H8	LAN	PI 560959	frejol blanco.	560959	Frejol blanco	frejol 995											yes		BOL	Bolivia	South America	Southern America	Vigna unguiculata			Beni				NA	NA	NA	Unknown	seed
C1001028E8	USDA	PI 560959	frejol blanco.														yes		BOL	Bolivia	South America	Southern America	Vigna unguiculata			Carmen Florida.				-14.5	-67.5	235	Advanced/improved cultivar	seed
C1001065A9	LAN	PI 560960	frejol.	560960	Frejol	Grif 428											yes		BOL	Bolivia	South America	Southern America	Vigna unguiculata			Beni				NA	NA	NA	Unknown	seed
C1001065B9	LAN	PI 560962	frejol.	560962	Frejol	Grif 430											yes		BOL	Bolivia	South America	Southern America	Vigna unguiculata			Beni				NA	NA	NA	Unknown	seed
C1001028F8	USDA	PI 560960	frejol.														yes		BOL	Bolivia	South America	Southern America	Vigna unguiculata			Carmen Florida				-14.5	-67.5	235	Advanced/improved cultivar	seed
C1001028G8	USDA	PI 560962	frejol.														yes		BOL	Bolivia	South America	Southern America	Vigna unguiculata			Rurrenabaque.				-14.4667	-67.5667	227	Advanced/improved cultivar	seed
C1001065C9	LAN	PI 641078	Grif 14228	641078													yes		BOL	Bolivia	South America	Southern America	Vigna unguiculata			Mamora				NA	NA	NA	Advanced/improved cultivar	seed	Mixed seed - white
C1001029A9	USDA	PI 641078	Grif 14228														no		BOL	Bolivia	South America	Southern America	Vigna unguiculata			Mamora, Bolivia. The house of Sra. Maria Ramirez veuda de Acosta.				NA		1450	Landrace/Traditional Cultivar	seed	Mixed seed - white
C1001032B11	USDA	PI 560961	vainita.														yes		BOL	Bolivia	South America	Southern America	Vigna unguiculata subsp. unguiculata var. unguiculata cultivar group Sesquipedalis			Carmen Florida.				-14.5	-67.5	235	Advanced/improved cultivar	seed
C1001020D2	USDA	PI 352765	19														yes		BRA	Brazil	South America	Southern America	Vigna unguiculata			Teixeira. Lat/Lon accurate to city level.				-7.13333	-37.1833	NA	Unknown	seed
C1001039H7	USDA	PI 441925	527														yes		BRA	Brazil	South America	Southern America	Vigna unguiculata subsp. unguiculata var. unguiculata cultivar group Unguiculata			Market, Altamira, Para				NA	NA	NA	Advanced/improved cultivar	seed
C1001103B1	IITA	TVu-9060	40 DIAS BRANCA NO.2	TVu 9060	40 DIAS BRANCA NO.2												yes		BRA	Brazil	South America	Southern America	Vigna unguiculata	BRA		Nova Nazaré, Região Geográfica Intermediária de Barra do Garças				-14.235	-51.9253	257	Landrace/Traditional Cultivar	seed
C1001020E2	USDA	PI 352769	58-165														yes		BRA	Brazil	South America	Southern America	Vigna unguiculata			Crateus				NA	NA	NA	Unknown	seed
C1001103A1	IITA	TVu-9058	ALAGOAS V-4	TVu 9058	ALAGOAS V-4												yes		BRA	Brazil	South America	Southern America	Vigna unguiculata	BRA		Nova Nazaré, Região Geográfica Intermediária de Barra do Garças				-14.235	-51.9253	257	Landrace/Traditional Cultivar	seed
C1001102B2	IITA	TVu-5146	BENGALA VERMELHO	TVu 5146	BENGALA VERMELHO												yes		BRA	Brazil	South America	Southern America	Vigna unguiculata	BRA		Nova Nazaré, Região Geográfica Intermediária de Barra do Garças				-14.235	-51.9253	257	Landrace/Traditional Cultivar	seed
C1001002C10	AGG	AGG 27848 COWP	'Calico'	UQ20Vu10044-1	UQ20Vu10044	Calico											yes		BRA	Brazil	South America	Southern America	Vigna unguiculata subsp. unguiculata							NA	NA	NA	Breeding line	leaf
C1001020F2	USDA	PI 352772	CANIDE														yes		BRA	Brazil	South America	Southern America	Vigna unguiculata			Nova Cruz				NA	NA	NA	Unknown	seed
C1001104D7	IITA	TVu-13814	CnCx 0434	TVu 13814	CnCx 0434	Grif 12170											yes		BRA	Brazil	South America	Southern America	Vigna unguiculata	BRA		Nova Nazaré, Região Geográfica Intermediária de Barra do Garças				-14.235	-51.9253	257	Breeding line	seed
C1001104A7	IITA	TVu-13779	CuCx 177-13-1E	TVu 13779	CuCx 177-13-1E	Grif 12138											yes		BRA	Brazil	South America	Southern America	Vigna unguiculata	BRA		Nova Nazaré, Região Geográfica Intermediária de Barra do Garças				-14.235	-51.9253	257	Breeding line	seed
C1001104H6	IITA	TVu-13778	CuCx 177-8W	TVu 13778	CuCx 177-8W	Grif 12137											yes		BRA	Brazil	South America	Southern America	Vigna unguiculata	BRA		Nova Nazaré, Região Geográfica Intermediária de Barra do Garças				-14.235	-51.9253	257	Breeding line	seed
C1001078G3	UCR	TVu-13778	CuCx 177-8W	TVu 13778													no		BRA	Brazil	South America	Southern America	Vigna unguiculata							NA	NA	NA	Breeding line	seed
C1001105H1	IITA	TVu-14025	CuCx 187-22D-2	TVu 14025	CuCx 187-22D-2												yes		BRA	Brazil	South America	Southern America	Vigna unguiculata	BRA		Nova Nazaré, Região Geográfica Intermediária de Barra do Garças				-14.235	-51.9253	257	Breeding line	seed
C1001104B7	IITA	TVu-13790	CuCx 249-41F	TVu 13790	CuCx 249-41F	Grif 12149											yes		BRA	Brazil	South America	Southern America	Vigna unguiculata	BRA		Nova Nazaré, Região Geográfica Intermediária de Barra do Garças				-14.235	-51.9253	257	Breeding line	seed
C1001104C7	IITA	TVu-13797	CuCx 251-38E	TVu 13797	CuCx 251-38E	Grif 12155											yes		BRA	Brazil	South America	Southern America	Vigna unguiculata	BRA		Nova Nazaré, Região Geográfica Intermediária de Barra do Garças				-14.235	-51.9253	257	Breeding line	seed
C1001105A2	IITA	TVu-14032	CuCx 252-1E	TVu 14032	CuCx 252-1E												yes		BRA	Brazil	South America	Southern America	Vigna unguiculata	BRA		Nova Nazaré, Região Geográfica Intermediária de Barra do Garças				-14.235	-51.9253	257	Breeding line	seed
C1001116G6	IITA	TVu-13804	CuCx 279-9E	TVu 13804	CuCx 279-9E	Grif 12162											yes		BRA	Brazil	South America	Southern America	Vigna unguiculata	BRA		Nova Nazaré, Região Geográfica Intermediária de Barra do Garças				-14.235	-51.9253	257	Breeding line	seed
C1001098G4	IITA	TVu-13746	CuCx 85-6D	TVu 13746	CuCx 85-6D	Grif 12105											yes		BRA	Brazil	South America	Southern America	Vigna unguiculata	BRA		Nova Nazaré, Região Geográfica Intermediária de Barra do Garças				-14.235	-51.9253	257	Breeding line	seed
C1001020C2	USDA	PI 352762	Curuginha														yes		BRA	Brazil	South America	Southern America	Vigna unguiculata			Campina Grande market. Lat/Lon accurate to city level.				-7.25	-35.8333	NA	Unknown	seed
C1001003A11	AGG	AGG 34939 COWP	DON 344	UQ20Vu10092-1	UQ20Vu10092												yes		BRA	Brazil	South America	Southern America	Vigna unguiculata subsp. unguiculata				Rio Grande do Norte			NA	NA	NA	Landrace/Traditional Cultivar	leaf
C1001020H2	USDA	PI 352773	DORMINHOCO														yes		BRA	Brazil	South America	Southern America	Vigna unguiculata			Nova Cruz				NA	NA	NA	Unknown	seed
C1001039C7	USDA	PI 441917	Feijao de Corda														yes		BRA	Brazil	South America	Southern America	Vigna unguiculata subsp. unguiculata var. unguiculata cultivar group Unguiculata			Market, Belem, Para				NA	NA	NA	Unknown	seed
C1001039D7	USDA	PI 441918	Feijao de Corda														no		BRA	Brazil	South America	Southern America	Vigna unguiculata subsp. unguiculata var. unguiculata cultivar group Unguiculata			Market, Belem, Para				NA	NA	NA	Unknown	seed
C1001039E7	USDA	PI 441919	Feijao de Corda														yes		BRA	Brazil	South America	Southern America	Vigna unguiculata subsp. unguiculata var. unguiculata cultivar group Unguiculata			Market, Belem, Para				NA	NA	NA	Advanced/improved cultivar	seed
C1001039F7	USDA	PI 441920	Feijao de Corda														yes		BRA	Brazil	South America	Southern America	Vigna unguiculata subsp. unguiculata var. unguiculata cultivar group Unguiculata			Market, Forteleza, Ceara				NA	NA	NA	Advanced/improved cultivar	seed	Mixed seed - brown
C1001039G7	USDA	PI 441924	Feijoa Cotodor														yes		BRA	Brazil	South America	Southern America	Vigna unguiculata subsp. unguiculata var. unguiculata cultivar group Unguiculata			Alvordo do Norte, Goias				NA	NA	NA	Advanced/improved cultivar	seed
C1001026E2	USDA	PI 367919	IIAM 111														yes		BRA	Brazil	South America	Southern America	Vigna unguiculata							NA	NA	NA	Unknown	seed
C1001004D3	AGG	AGG 39130 COWP	'IRI 1069'	UQ20Vu10099-1	UQ20Vu10099	IRI 1069											yes		BRA	Brazil	South America	Southern America	Vigna unguiculata subsp. unguiculata							NA	NA	NA	Breeding line	leaf
C1001007E2	AGG	AGG 39131 COWP	'IRI 1175'	UQ20Vu10100-1	UQ20Vu10100	IRI 1175											yes		BRA	Brazil	South America	Southern America	Vigna unguiculata subsp. unguiculata							NA	NA	NA	Breeding line	leaf
C1001142F2	AGG	AGG 39132 COWP	'IRI 1176'	UQ20Vu10101-1	UQ20Vu10101	IRI 1176											yes		BRA	Brazil	South America	Southern America	Vigna unguiculata subsp. unguiculata							NA	NA	NA	Breeding line	leaf
C1001009A2	AGG	AGG 39133 COWP	'IRI 1177'	UQ20Vu10102-1	UQ20Vu10102	IRI 1177											yes		BRA	Brazil	South America	Southern America	Vigna unguiculata subsp. unguiculata							NA	NA	NA	Breeding line	leaf
C1001003F1	AGG	AGG 39135 COWP	'IRI 1202'	UQ20Vu10103-1	UQ20Vu10103	IRI 1202											yes		BRA	Brazil	South America	Southern America	Vigna unguiculata subsp. unguiculata							NA	NA	NA	Breeding line	leaf
C1001008G1	AGG	AGG 39136 COWP	'IRI 1204'	UQ20Vu10104-1	UQ20Vu10104	IRI 1204											yes		BRA	Brazil	South America	Southern America	Vigna unguiculata subsp. unguiculata							NA	NA	NA	Breeding line	leaf
C1001142D1	AGG	AGG 39137 COWP	'IRI 1205'	UQ20Vu10105	UQ20Vu10105	IRI 1205											yes		BRA	Brazil	South America	Southern America	Vigna unguiculata subsp. unguiculata							NA	NA	NA	Breeding line	leaf
C1001003E2	AGG	AGG 39139 COWP	'IRI 1213'	UQ20Vu10106-1	UQ20Vu10106	IRI 1213											yes		BRA	Brazil	South America	Southern America	Vigna unguiculata subsp. unguiculata							NA	NA	NA	Breeding line	leaf
C1001009D6	AGG	AGG 39141 COWP	'IRI 1317'	UQ20Vu10107-1	UQ20Vu10107	IRI 1317											yes		BRA	Brazil	South America	Southern America	Vigna unguiculata subsp. unguiculata							NA	NA	NA	Breeding line	leaf
C1001109A7	IITA	TVu-1807	PI 147077	TVu 1807	PI 147077	No.7											yes		BRA	Brazil	South America	Southern America	Vigna unguiculata	PRI		99 Calle Hoyo Frio, Jayuya, PR 00664				18.2208	-66.5901	544	Landrace/Traditional Cultivar	seed
C1001067G7	USDA	PI 580846	TVu 10437														yes		BRA	Brazil	South America	Southern America	Vigna unguiculata subsp. unguiculata var. unguiculata cultivar group Unguiculata							NA	NA	NA	Landrace/Traditional Cultivar	seed
C1001067A8	USDA	PI 580848	TVu 10457														yes		BRA	Brazil	South America	Southern America	Vigna unguiculata subsp. unguiculata var. unguiculata cultivar group Unguiculata							NA	NA	NA	Landrace/Traditional Cultivar	seed
C1001068F6	USDA	PI 580942	TVu 11533														yes		BRA	Brazil	South America	Southern America	Vigna unguiculata subsp. unguiculata var. unguiculata cultivar group Unguiculata							NA	NA	NA	Landrace/Traditional Cultivar	seed
C1001068C10	USDA	PI 580973	TVu 11642														yes		BRA	Brazil	South America	Southern America	Vigna unguiculata subsp. unguiculata var. unguiculata cultivar group Unguiculata							NA	NA	NA	Landrace/Traditional Cultivar	seed
C1001068D10	USDA	PI 580974	TVu 11645														yes		BRA	Brazil	South America	Southern America	Vigna unguiculata subsp. unguiculata var. unguiculata cultivar group Unguiculata							NA	NA	NA	Landrace/Traditional Cultivar	seed
C1001068E10	USDA	PI 580975	TVu 11652														yes		BRA	Brazil	South America	Southern America	Vigna unguiculata subsp. unguiculata var. unguiculata cultivar group Unguiculata							NA	NA	NA	Landrace/Traditional Cultivar	seed
C1001068F10	USDA	PI 580976	TVu 11653														yes		BRA	Brazil	South America	Southern America	Vigna unguiculata subsp. unguiculata var. unguiculata cultivar group Unguiculata							NA	NA	NA	Landrace/Traditional Cultivar	seed
C1001068G10	USDA	PI 580977	TVu 11656														yes		BRA	Brazil	South America	Southern America	Vigna unguiculata subsp. unguiculata var. unguiculata cultivar group Unguiculata							NA	NA	NA	Landrace/Traditional Cultivar	seed
C1001068H10	USDA	PI 580978	TVu 11659														yes		BRA	Brazil	South America	Southern America	Vigna unguiculata subsp. unguiculata var. unguiculata cultivar group Unguiculata							NA	NA	NA	Landrace/Traditional Cultivar	seed
C1001068A11	USDA	PI 580979	TVu 11664														yes		BRA	Brazil	South America	Southern America	Vigna unguiculata subsp. unguiculata var. unguiculata cultivar group Unguiculata							NA	NA	NA	Landrace/Traditional Cultivar	seed
C1001080G4	USDA	PI 582309	TVu 13686														yes		BRA	Brazil	South America	Southern America	Vigna unguiculata subsp. unguiculata var. unguiculata cultivar group Unguiculata							NA	NA	NA	Landrace/Traditional Cultivar	seed
C1001080H4	USDA	PI 582310	TVu 13687														yes		BRA	Brazil	South America	Southern America	Vigna unguiculata subsp. unguiculata var. unguiculata cultivar group Unguiculata							NA	NA	NA	Landrace/Traditional Cultivar	seed
C1001080A5	USDA	PI 582311	TVu 13688														yes		BRA	Brazil	South America	Southern America	Vigna unguiculata subsp. unguiculata var. unguiculata cultivar group Unguiculata							NA	NA	NA	Landrace/Traditional Cultivar	seed
C1001047A11	USDA	PI 579507	TVu 1390														yes		BRA	Brazil	South America	Southern America	Vigna unguiculata subsp. unguiculata var. unguiculata cultivar group Unguiculata							NA	NA	NA	Advanced/improved cultivar	seed
C1001059H6	USDA	PI 580037	TVu 5126														yes		BRA	Brazil	South America	Southern America	Vigna unguiculata subsp. unguiculata var. unguiculata cultivar group Unguiculata							NA	NA	NA	Landrace/Traditional Cultivar	seed
C1001059A7	USDA	PI 580038	TVu 5138														no		BRA	Brazil	South America	Southern America	Vigna unguiculata subsp. unguiculata var. unguiculata cultivar group Unguiculata							NA	NA	NA	Landrace/Traditional Cultivar	seed
C1001059B7	USDA	PI 580039	TVu 5139														yes		BRA	Brazil	South America	Southern America	Vigna unguiculata subsp. unguiculata var. unguiculata cultivar group Unguiculata							NA	NA	NA	Landrace/Traditional Cultivar	seed
C1001059C7	USDA	PI 580040	TVu 5148														yes		BRA	Brazil	South America	Southern America	Vigna unguiculata subsp. unguiculata var. unguiculata cultivar group Unguiculata							NA	NA	NA	Landrace/Traditional Cultivar	seed
C1001059D7	USDA	PI 580041	TVu 5149														yes		BRA	Brazil	South America	Southern America	Vigna unguiculata subsp. unguiculata var. unguiculata cultivar group Unguiculata							NA	NA	NA	Landrace/Traditional Cultivar	seed
C1001059E7	USDA	PI 580042	TVu 5150														yes		BRA	Brazil	South America	Southern America	Vigna unguiculata subsp. unguiculata var. unguiculata cultivar group Unguiculata							NA	NA	NA	Landrace/Traditional Cultivar	seed
C1001059F7	USDA	PI 580043	TVu 5151														yes		BRA	Brazil	South America	Southern America	Vigna unguiculata subsp. unguiculata var. unguiculata cultivar group Unguiculata							NA	NA	NA	Landrace/Traditional Cultivar	seed
C1001059G7	USDA	PI 580044	TVu 5152														yes		BRA	Brazil	South America	Southern America	Vigna unguiculata subsp. unguiculata var. unguiculata cultivar group Unguiculata							NA	NA	NA	Landrace/Traditional Cultivar	seed
C1001059H7	USDA	PI 580045	TVu 5153														yes		BRA	Brazil	South America	Southern America	Vigna unguiculata subsp. unguiculata var. unguiculata cultivar group Unguiculata							NA	NA	NA	Landrace/Traditional Cultivar	seed
C1001059A8	USDA	PI 580046	TVu 5155														yes		BRA	Brazil	South America	Southern America	Vigna unguiculata subsp. unguiculata var. unguiculata cultivar group Unguiculata							NA	NA	NA	Landrace/Traditional Cultivar	seed
C1001059B8	USDA	PI 580047	TVu 5158														yes		BRA	Brazil	South America	Southern America	Vigna unguiculata subsp. unguiculata var. unguiculata cultivar group Unguiculata							NA	NA	NA	Landrace/Traditional Cultivar	seed
C1001059C8	USDA	PI 580048	TVu 5163														yes		BRA	Brazil	South America	Southern America	Vigna unguiculata subsp. unguiculata var. unguiculata cultivar group Unguiculata							NA	NA	NA	Landrace/Traditional Cultivar	seed
C1001059D8	USDA	PI 580049	TVu 5165														yes		BRA	Brazil	South America	Southern America	Vigna unguiculata subsp. unguiculata var. unguiculata cultivar group Unguiculata							NA	NA	NA	Landrace/Traditional Cultivar	seed
C1001059E8	USDA	PI 580050	TVu 5166														yes		BRA	Brazil	South America	Southern America	Vigna unguiculata subsp. unguiculata var. unguiculata cultivar group Unguiculata							NA	NA	NA	Landrace/Traditional Cultivar	seed
C1001059F8	USDA	PI 580051	TVu 5167														yes		BRA	Brazil	South America	Southern America	Vigna unguiculata subsp. unguiculata var. unguiculata cultivar group Unguiculata							NA	NA	NA	Landrace/Traditional Cultivar	seed
C1001006H5	AGG	AGG 84665 COWP	TVu 5168	UQ20Vu10348-1	UQ20Vu10348												yes		BRA	Brazil	South America	Southern America	Vigna unguiculata subsp. unguiculata							NA	NA	NA	Breeding line	leaf
C1001059G8	USDA	PI 580052	TVu 5170														yes		BRA	Brazil	South America	Southern America	Vigna unguiculata subsp. unguiculata var. unguiculata cultivar group Unguiculata							NA	NA	NA	Landrace/Traditional Cultivar	seed
C1001059H8	USDA	PI 580053	TVu 5171														yes		BRA	Brazil	South America	Southern America	Vigna unguiculata subsp. unguiculata var. unguiculata cultivar group Unguiculata							NA	NA	NA	Landrace/Traditional Cultivar	seed
C1001097E8	IITA	TVu-5138	LIGEIRO BRANCO	TVu 5138	PI 580038	Ligerio Branco	Grif 2921	UCR 4301									yes		BRA	Brazil	South America	Southern America	Vigna unguiculata	BRA		Nova Nazaré, Região Geográfica Intermediária de Barra do Garças				-14.235	-51.9253	257	Landrace/Traditional Cultivar	seed
C1001102A2	IITA	TVu-5137	LIGEIRO HENRIGUE	TVu 5137	LIGEIRO HENRIGUE												yes		BRA	Brazil	South America	Southern America	Vigna unguiculata	BRA		Nova Nazaré, Região Geográfica Intermediária de Barra do Garças				-14.235	-51.9253	257	Landrace/Traditional Cultivar	seed
C1001059A9	USDA	PI 580054	TVu 5172														yes		BRA	Brazil	South America	Southern America	Vigna unguiculata subsp. unguiculata var. unguiculata cultivar group Unguiculata							NA	NA	NA	Landrace/Traditional Cultivar	seed
C1001059B9	USDA	PI 580055	TVu 5173														yes		BRA	Brazil	South America	Southern America	Vigna unguiculata subsp. unguiculata var. unguiculata cultivar group Unguiculata							NA	NA	NA	Landrace/Traditional Cultivar	seed
C1001062F5	USDA	PI 580382	TVu 7271														no		BRA	Brazil	South America	Southern America	Vigna unguiculata subsp. unguiculata var. unguiculata cultivar group Unguiculata							NA	NA	NA	Landrace/Traditional Cultivar	seed
C1001101F5	IITA	TVu-10284	V 40 (EX BRASIL)	TVu 10284	V 40 (EX BRASIL)												yes		BRA	Brazil	South America	Southern America	Vigna unguiculata	NGA		Marhai, Nasarawa State				9.082	8.67528	470	Landrace/Traditional Cultivar	seed
C1001031G7	USDA	PI 147071	No.1														yes		BRA	Brazil	South America	Southern America	Vigna unguiculata subsp. unguiculata var. unguiculata cultivar group Sesquipedalis			Porto-Velho. Lat/Lon accurate to city level.				-8.75	-63.9	NA	Unknown	seed
C1001010E5	AGG	AGG 34831 COWP	'NT 2191'	UQ20Vu10091-1	UQ20Vu10091	NT 2191											yes		BRA	Brazil	South America	Southern America	Vigna unguiculata subsp. unguiculata							NA	NA	NA	Landrace/Traditional Cultivar	leaf
C1001101A5	IITA	TVu-10204	P 1000	TVu 10204	P 1000												yes		BRA	Brazil	South America	Southern America	Vigna unguiculata	BRA		Nova Nazaré, Região Geográfica Intermediária de Barra do Garças				-14.235	-51.9253	257	Landrace/Traditional Cultivar	seed
C1001081G3	USDA	PI 582402	PITIUBA														yes		BRA	Brazil	South America	Southern America	Vigna unguiculata subsp. unguiculata var. unguiculata cultivar group Unguiculata							NA	NA	NA	Landrace/Traditional Cultivar	seed
C1001081A4	USDA	PI 582404	QUARENTA DIAS														yes		BRA	Brazil	South America	Southern America	Vigna unguiculata subsp. unguiculata var. unguiculata cultivar group Unguiculata							NA	NA	NA	Landrace/Traditional Cultivar	seed
C1001081H3	USDA	PI 582403	SERIDO														yes		BRA	Brazil	South America	Southern America	Vigna unguiculata subsp. unguiculata var. unguiculata cultivar group Unguiculata							NA	NA	NA	Landrace/Traditional Cultivar	seed	Mixed seed - lighter colour seed
C1001044E11	USDA	PI 487554	TVu 13075														yes		BRA	Brazil	South America	Southern America	Vigna unguiculata subsp. unguiculata var. unguiculata cultivar group Unguiculata							NA	NA	NA	Advanced/improved cultivar	seed
C1001094C8	USDA	PI 632773	TVu 13745														yes		BRA	Brazil	South America	Southern America	Vigna unguiculata subsp. unguiculata var. unguiculata cultivar group Unguiculata							NA	NA	NA	Unknown	seed
C1001094D8	USDA	PI 632774	TVu 13746														yes		BRA	Brazil	South America	Southern America	Vigna unguiculata subsp. unguiculata var. unguiculata cultivar group Unguiculata							NA	NA	NA	Unknown	seed
C1001094D1	USDA	PI 612528	TVu 13747														yes		BRA	Brazil	South America	Southern America	Vigna unguiculata subsp. unguiculata var. unguiculata cultivar group Unguiculata							NA	NA	NA	Unknown	seed
C1001094E1	USDA	PI 612529	TVu 13748														yes		BRA	Brazil	South America	Southern America	Vigna unguiculata subsp. unguiculata var. unguiculata cultivar group Unguiculata							NA	NA	NA	Unknown	seed
C1001097C1	USDA	PI 634490	TVu 13749														yes		BRA	Brazil	South America	Southern America	Vigna unguiculata subsp. unguiculata var. unguiculata cultivar group Unguiculata							NA	NA	NA	Unknown	seed
C1001097B4	USDA	PI 641081	TVu 13750														yes		BRA	Brazil	South America	Southern America	Vigna unguiculata subsp. unguiculata var. unguiculata cultivar group Unguiculata							NA	NA	NA	Unknown	seed
C1001094F1	USDA	PI 612530	TVu 13751														yes		BRA	Brazil	South America	Southern America	Vigna unguiculata subsp. unguiculata var. unguiculata cultivar group Unguiculata							NA	NA	NA	Unknown	seed
C1001094G1	USDA	PI 612531	TVu 13752														yes		BRA	Brazil	South America	Southern America	Vigna unguiculata subsp. unguiculata var. unguiculata cultivar group Unguiculata							NA	NA	NA	Unknown	seed
C1001094E8	USDA	PI 632775	TVu 13753														yes		BRA	Brazil	South America	Southern America	Vigna unguiculata subsp. unguiculata var. unguiculata cultivar group Unguiculata							NA	NA	NA	Unknown	seed
C1001094H1	USDA	PI 612532	TVu 13754														yes		BRA	Brazil	South America	Southern America	Vigna unguiculata subsp. unguiculata var. unguiculata cultivar group Unguiculata							NA	NA	NA	Unknown	seed
C1001094A2	USDA	PI 612533	TVu 13755														yes		BRA	Brazil	South America	Southern America	Vigna unguiculata subsp. unguiculata var. unguiculata cultivar group Unguiculata							NA	NA	NA	Unknown	seed
C1001094B2	USDA	PI 612534	TVu 13756														yes		BRA	Brazil	South America	Southern America	Vigna unguiculata subsp. unguiculata var. unguiculata cultivar group Unguiculata							NA	NA	NA	Unknown	seed
C1001094C2	USDA	PI 612535	TVu 13757														yes		BRA	Brazil	South America	Southern America	Vigna unguiculata subsp. unguiculata var. unguiculata cultivar group Unguiculata							NA	NA	NA	Unknown	seed	Mixed seed - light seed
C1001097D1	USDA	PI 634491	TVu 13758														yes		BRA	Brazil	South America	Southern America	Vigna unguiculata subsp. unguiculata var. unguiculata cultivar group Unguiculata							NA	NA	NA	Unknown	seed
C1001094F8	USDA	PI 632776	TVu 13759														yes		BRA	Brazil	South America	Southern America	Vigna unguiculata subsp. unguiculata var. unguiculata cultivar group Unguiculata							NA	NA	NA	Unknown	seed
C1001094D2	USDA	PI 612536	TVu 13760														yes		BRA	Brazil	South America	Southern America	Vigna unguiculata subsp. unguiculata var. unguiculata cultivar group Unguiculata							NA	NA	NA	Unknown	seed
C1001094G8	USDA	PI 632777	TVu 13761														yes		BRA	Brazil	South America	Southern America	Vigna unguiculata subsp. unguiculata var. unguiculata cultivar group Unguiculata							NA	NA	NA	Unknown	seed
C1001094E2	USDA	PI 612537	TVu 13762														yes		BRA	Brazil	South America	Southern America	Vigna unguiculata subsp. unguiculata var. unguiculata cultivar group Unguiculata							NA	NA	NA	Unknown	seed
C1001094F2	USDA	PI 612538	TVu 13763														yes		BRA	Brazil	South America	Southern America	Vigna unguiculata subsp. unguiculata var. unguiculata cultivar group Unguiculata							NA	NA	NA	Unknown	seed
C1001094H8	USDA	PI 632778	TVu 13764														yes		BRA	Brazil	South America	Southern America	Vigna unguiculata subsp. unguiculata var. unguiculata cultivar group Unguiculata							NA	NA	NA	Unknown	seed
C1001094A9	USDA	PI 632779	TVu 13765														yes		BRA	Brazil	South America	Southern America	Vigna unguiculata subsp. unguiculata var. unguiculata cultivar group Unguiculata							NA	NA	NA	Unknown	seed
C1001094G2	USDA	PI 612539	TVu 13766														yes		BRA	Brazil	South America	Southern America	Vigna unguiculata subsp. unguiculata var. unguiculata cultivar group Unguiculata							NA	NA	NA	Unknown	seed
C1001094H2	USDA	PI 612540	TVu 13767														yes		BRA	Brazil	South America	Southern America	Vigna unguiculata subsp. unguiculata var. unguiculata cultivar group Unguiculata							NA	NA	NA	Unknown	seed
C1001094A3	USDA	PI 612541	TVu 13768														yes		BRA	Brazil	South America	Southern America	Vigna unguiculata subsp. unguiculata var. unguiculata cultivar group Unguiculata							NA	NA	NA	Unknown	seed
C1001094B3	USDA	PI 612542	TVu 13769														yes		BRA	Brazil	South America	Southern America	Vigna unguiculata subsp. unguiculata var. unguiculata cultivar group Unguiculata							NA	NA	NA	Unknown	seed
C1001094C3	USDA	PI 612543	TVu 13770														yes		BRA	Brazil	South America	Southern America	Vigna unguiculata subsp. unguiculata var. unguiculata cultivar group Unguiculata							NA	NA	NA	Unknown	seed
C1001094B9	USDA	PI 632780	TVu 13771														yes		BRA	Brazil	South America	Southern America	Vigna unguiculata subsp. unguiculata var. unguiculata cultivar group Unguiculata							NA	NA	NA	Unknown	seed
C1001094D3	USDA	PI 612544	TVu 13772														yes		BRA	Brazil	South America	Southern America	Vigna unguiculata subsp. unguiculata var. unguiculata cultivar group Unguiculata							NA	NA	NA	Unknown	seed
C1001094C9	USDA	PI 632781	TVu 13773														yes		BRA	Brazil	South America	Southern America	Vigna unguiculata subsp. unguiculata var. unguiculata cultivar group Unguiculata							NA	NA	NA	Unknown	seed
C1001094D9	USDA	PI 632782	TVu 13774														yes		BRA	Brazil	South America	Southern America	Vigna unguiculata subsp. unguiculata var. unguiculata cultivar group Unguiculata							NA	NA	NA	Unknown	seed
C1001094E9	USDA	PI 632783	TVu 13775														yes		BRA	Brazil	South America	Southern America	Vigna unguiculata subsp. unguiculata var. unguiculata cultivar group Unguiculata							NA	NA	NA	Unknown	seed
C1001094F9	USDA	PI 632784	TVu 13776														yes		BRA	Brazil	South America	Southern America	Vigna unguiculata subsp. unguiculata var. unguiculata cultivar group Unguiculata							NA	NA	NA	Unknown	seed
C1001094G9	USDA	PI 632785	TVu 13777														yes		BRA	Brazil	South America	Southern America	Vigna unguiculata subsp. unguiculata var. unguiculata cultivar group Unguiculata							NA	NA	NA	Unknown	seed
C1001094H9	USDA	PI 632786	TVu 13778														yes		BRA	Brazil	South America	Southern America	Vigna unguiculata subsp. unguiculata var. unguiculata cultivar group Unguiculata							NA	NA	NA	Unknown	seed
C1001094A10	USDA	PI 632787	TVu 13779														no		BRA	Brazil	South America	Southern America	Vigna unguiculata subsp. unguiculata var. unguiculata cultivar group Unguiculata							NA	NA	NA	Unknown	seed
C1001094B10	USDA	PI 632788	TVu 13780														yes		BRA	Brazil	South America	Southern America	Vigna unguiculata subsp. unguiculata var. unguiculata cultivar group Unguiculata							NA	NA	NA	Unknown	seed
C1001094C10	USDA	PI 632789	TVu 13781														yes		BRA	Brazil	South America	Southern America	Vigna unguiculata subsp. unguiculata var. unguiculata cultivar group Unguiculata							NA	NA	NA	Unknown	seed
C1001094D10	USDA	PI 632790	TVu 13782														yes		BRA	Brazil	South America	Southern America	Vigna unguiculata subsp. unguiculata var. unguiculata cultivar group Unguiculata							NA	NA	NA	Unknown	seed
C1001094E10	USDA	PI 632791	TVu 13783														yes		BRA	Brazil	South America	Southern America	Vigna unguiculata subsp. unguiculata var. unguiculata cultivar group Unguiculata							NA	NA	NA	Unknown	seed
C1001094F10	USDA	PI 632792	TVu 13784														yes		BRA	Brazil	South America	Southern America	Vigna unguiculata subsp. unguiculata var. unguiculata cultivar group Unguiculata							NA	NA	NA	Unknown	seed
C1001094G10	USDA	PI 632793	TVu 13785														yes		BRA	Brazil	South America	Southern America	Vigna unguiculata subsp. unguiculata var. unguiculata cultivar group Unguiculata							NA	NA	NA	Unknown	seed
C1001094H10	USDA	PI 632794	TVu 13786														yes		BRA	Brazil	South America	Southern America	Vigna unguiculata subsp. unguiculata var. unguiculata cultivar group Unguiculata							NA	NA	NA	Unknown	seed
C1001094A11	USDA	PI 632795	TVu 13787														yes		BRA	Brazil	South America	Southern America	Vigna unguiculata subsp. unguiculata var. unguiculata cultivar group Unguiculata							NA	NA	NA	Unknown	seed
C1001097E1	USDA	PI 634492	TVu 13788														yes		BRA	Brazil	South America	Southern America	Vigna unguiculata subsp. unguiculata var. unguiculata cultivar group Unguiculata							NA	NA	NA	Unknown	seed
C1001094B11	USDA	PI 632796	TVu 13789														yes		BRA	Brazil	South America	Southern America	Vigna unguiculata subsp. unguiculata var. unguiculata cultivar group Unguiculata							NA	NA	NA	Unknown	seed
C1001094C11	USDA	PI 632797	TVu 13790														no		BRA	Brazil	South America	Southern America	Vigna unguiculata subsp. unguiculata var. unguiculata cultivar group Unguiculata							NA	NA	NA	Unknown	seed
C1001094D11	USDA	PI 632798	TVu 13791														yes		BRA	Brazil	South America	Southern America	Vigna unguiculata subsp. unguiculata var. unguiculata cultivar group Unguiculata							NA	NA	NA	Unknown	seed
C1001094E11	USDA	PI 632799	TVu 13792														yes		BRA	Brazil	South America	Southern America	Vigna unguiculata subsp. unguiculata var. unguiculata cultivar group Unguiculata							NA	NA	NA	Unknown	seed
C1001094F11	USDA	PI 632800	TVu 13793														yes		BRA	Brazil	South America	Southern America	Vigna unguiculata subsp. unguiculata var. unguiculata cultivar group Unguiculata							NA	NA	NA	Unknown	seed
C1001094G11	USDA	PI 632801	TVu 13794														yes		BRA	Brazil	South America	Southern America	Vigna unguiculata subsp. unguiculata var. unguiculata cultivar group Unguiculata							NA	NA	NA	Unknown	seed
C1001094H11	USDA	PI 632802	TVu 13795														yes		BRA	Brazil	South America	Southern America	Vigna unguiculata subsp. unguiculata var. unguiculata cultivar group Unguiculata							NA	NA	NA	Unknown	seed
C1001094A12	USDA	PI 632803	TVu 13797														no		BRA	Brazil	South America	Southern America	Vigna unguiculata subsp. unguiculata var. unguiculata cultivar group Unguiculata							NA	NA	NA	Unknown	seed
C1001094B12	USDA	PI 632804	TVu 13798														yes		BRA	Brazil	South America	Southern America	Vigna unguiculata subsp. unguiculata var. unguiculata cultivar group Unguiculata							NA	NA	NA	Unknown	seed
C1001094C12	USDA	PI 632805	TVu 13799														yes		BRA	Brazil	South America	Southern America	Vigna unguiculata subsp. unguiculata var. unguiculata cultivar group Unguiculata							NA	NA	NA	Unknown	seed
C1001094D12	USDA	PI 632806	TVu 13800														yes		BRA	Brazil	South America	Southern America	Vigna unguiculata subsp. unguiculata var. unguiculata cultivar group Unguiculata							NA	NA	NA	Unknown	seed
C1001094E12	USDA	PI 632807	TVu 13801														yes		BRA	Brazil	South America	Southern America	Vigna unguiculata subsp. unguiculata var. unguiculata cultivar group Unguiculata							NA	NA	NA	Unknown	seed
C1001094F12	USDA	PI 632808	TVu 13802														yes		BRA	Brazil	South America	Southern America	Vigna unguiculata subsp. unguiculata var. unguiculata cultivar group Unguiculata							NA	NA	NA	Unknown	seed
C1001099G4	USDA	PI 656387	TVu 13803														yes		BRA	Brazil	South America	Southern America	Vigna unguiculata subsp. unguiculata var. unguiculata cultivar group Unguiculata							NA	NA	NA	Unknown	seed
C1001095A1	USDA	PI 632809	TVu 13804														no		BRA	Brazil	South America	Southern America	Vigna unguiculata subsp. unguiculata var. unguiculata cultivar group Unguiculata							NA	NA	NA	Unknown	seed
C1001095B1	USDA	PI 632810	TVu 13805														yes		BRA	Brazil	South America	Southern America	Vigna unguiculata subsp. unguiculata var. unguiculata cultivar group Unguiculata							NA	NA	NA	Unknown	seed
C1001095C1	USDA	PI 632811	TVu 13806														yes		BRA	Brazil	South America	Southern America	Vigna unguiculata subsp. unguiculata var. unguiculata cultivar group Unguiculata							NA	NA	NA	Unknown	seed
C1001095D1	USDA	PI 632812	TVu 13808														yes		BRA	Brazil	South America	Southern America	Vigna unguiculata subsp. unguiculata var. unguiculata cultivar group Unguiculata							NA	NA	NA	Unknown	seed
C1001095E1	USDA	PI 632813	TVu 13809														yes		BRA	Brazil	South America	Southern America	Vigna unguiculata subsp. unguiculata var. unguiculata cultivar group Unguiculata							NA	NA	NA	Unknown	seed
C1001095F1	USDA	PI 632814	TVu 13810														yes		BRA	Brazil	South America	Southern America	Vigna unguiculata subsp. unguiculata var. unguiculata cultivar group Unguiculata							NA	NA	NA	Unknown	seed
C1001095G1	USDA	PI 632815	TVu 13812														yes		BRA	Brazil	South America	Southern America	Vigna unguiculata subsp. unguiculata var. unguiculata cultivar group Unguiculata							NA	NA	NA	Unknown	seed
C1001095H1	USDA	PI 632816	TVu 13813														yes		BRA	Brazil	South America	Southern America	Vigna unguiculata subsp. unguiculata var. unguiculata cultivar group Unguiculata							NA	NA	NA	Unknown	seed
C1001038E8	USDA	PI 337506	TVu 1390														yes		BRA	Brazil	South America	Southern America	Vigna unguiculata subsp. unguiculata var. unguiculata cultivar group Unguiculata			Central Market, Porto Alegre. Lat/Lon accurate to city level.				-30.05	-51.1667	NA	Unknown	seed	Mixed seed - tan
C1001031F7	USDA	PI 146618	TVu 1411														yes		BRA	Brazil	South America	Southern America	Vigna unguiculata subsp. unguiculata var. unguiculata cultivar group Sesquipedalis			From Porto Velho. Lat/Lon accurate to city level.				-8.75	-63.9	NA	Unknown	seed
C1001034H7	USDA	PI 147076	TVu 1773														yes		BRA	Brazil	South America	Southern America	Vigna unguiculata subsp. unguiculata var. unguiculata cultivar group Unguiculata			Porto-Velho. Lat/Lon accurate to city level.				-8.75	-63.9	NA	Unknown	seed
C1001034A8	USDA	PI 147077	TVu 1807														no		BRA	Brazil	South America	Southern America	Vigna unguiculata subsp. unguiculata var. unguiculata cultivar group Unguiculata			Porto-Velho				NA	NA	NA	Unknown	seed
C1001081B4	USDA	PI 582405	UCR 249														yes		BRA	Brazil	South America	Southern America	Vigna unguiculata subsp. unguiculata var. unguiculata cultivar group Unguiculata							NA	NA	NA	Landrace/Traditional Cultivar	seed	Mixed seed - lighter coloured seed
C1001081C4	USDA	PI 582406	UCR 250														yes		BRA	Brazil	South America	Southern America	Vigna unguiculata subsp. unguiculata var. unguiculata cultivar group Unguiculata							NA	NA	NA	Landrace/Traditional Cultivar	seed
C1001081D4	USDA	PI 582407	UCR 251														yes		BRA	Brazil	South America	Southern America	Vigna unguiculata subsp. unguiculata var. unguiculata cultivar group Unguiculata							NA	NA	NA	Landrace/Traditional Cultivar	seed
C1001082G8	USDA	PI 582540	UCR 252														yes		BRA	Brazil	South America	Southern America	Vigna unguiculata subsp. unguiculata var. unguiculata cultivar group Unguiculata							NA	NA	NA	Landrace/Traditional Cultivar	seed
C1001081E4	USDA	PI 582408	UCR 253														yes		BRA	Brazil	South America	Southern America	Vigna unguiculata subsp. unguiculata var. unguiculata cultivar group Unguiculata							NA	NA	NA	Landrace/Traditional Cultivar	seed
C1001081F4	USDA	PI 582409	UCR 254														yes		BRA	Brazil	South America	Southern America	Vigna unguiculata subsp. unguiculata var. unguiculata cultivar group Unguiculata							NA	NA	NA	Landrace/Traditional Cultivar	seed
C1001081G4	USDA	PI 582410	UCR 255														yes		BRA	Brazil	South America	Southern America	Vigna unguiculata subsp. unguiculata var. unguiculata cultivar group Unguiculata							NA	NA	NA	Landrace/Traditional Cultivar	seed
C1001081H4	USDA	PI 582411	UCR 256														yes		BRA	Brazil	South America	Southern America	Vigna unguiculata subsp. unguiculata var. unguiculata cultivar group Unguiculata							NA	NA	NA	Landrace/Traditional Cultivar	seed
C1001081A5	USDA	PI 582412	UCR 257														yes		BRA	Brazil	South America	Southern America	Vigna unguiculata subsp. unguiculata var. unguiculata cultivar group Unguiculata							NA	NA	NA	Landrace/Traditional Cultivar	seed
C1001081B5	USDA	PI 582413	UCR 258														yes		BRA	Brazil	South America	Southern America	Vigna unguiculata subsp. unguiculata var. unguiculata cultivar group Unguiculata							NA	NA	NA	Landrace/Traditional Cultivar	seed
C1001081C5	USDA	PI 582414	UCR 259														yes		BRA	Brazil	South America	Southern America	Vigna unguiculata subsp. unguiculata var. unguiculata cultivar group Unguiculata							NA	NA	NA	Landrace/Traditional Cultivar	seed
C1001081B7	USDA	PI 582430	UCR 282														yes		BRA	Brazil	South America	Southern America	Vigna unguiculata subsp. unguiculata var. unguiculata cultivar group Unguiculata							NA	NA	NA	Landrace/Traditional Cultivar	seed
C1001081C7	USDA	PI 582431	UCR 283														yes		BRA	Brazil	South America	Southern America	Vigna unguiculata subsp. unguiculata var. unguiculata cultivar group Unguiculata							NA	NA	NA	Landrace/Traditional Cultivar	seed
C1001102C2	IITA	TVu-5168	V39 LOT 7417	TVu 5168	V39 LOT 7417												no		BRA	Brazil	South America	Southern America	Vigna unguiculata	BRA		Nova Nazaré, Região Geográfica Intermediária de Barra do Garças				-14.235	-51.9253	257	Landrace/Traditional Cultivar	seed
C1001114C2	IITA	TVu-7271		TVu 7271	PI 580382												yes		BRA	Brazil	South America	Southern America	Vigna unguiculata	BRA		Nova Nazaré, Região Geográfica Intermediária de Barra do Garças				-14.235	-51.9253	257	Landrace/Traditional Cultivar	seed
C1001074F9	UCR	Montiero															yes		BRA	Brazil	South America	Southern America	Vigna unguiculata							NA	NA	NA	Landrace/Traditional Cultivar	seed
C1001006D11	AGG	AGG 322979 COWP	'MN-13'	UQ20Vu10785-1	UQ20Vu10785	MN-13											yes		CAN	Canada	North America	Northern America	Vigna unguiculata subsp. unguiculata							NA	NA	NA	Unknown	leaf
C1001004B12	AGG	AGG 58736 COWP	'C 51'	UQ20Vu10159-1	UQ20Vu10159	C 51											yes		COL	Colombia	South America	Southern America	Vigna unguiculata subsp. unguiculata		24/03/1971				La Libertad Expermintal Station, Villa Vicencio.	NA	NA	450	Landrace/Traditional Cultivar	leaf
C1001007E6	AGG	AGG 39129 COWP	'NT 2193'	UQ20Vu10098-1	UQ20Vu10098	NT 2193											yes		COL	Colombia	South America	Southern America	Vigna unguiculata subsp. unguiculata							NA	NA	NA	Landrace/Traditional Cultivar	leaf
C1001101F3	IITA	TVu-10100	P 6	TVu 10100	P 6												yes		COL	Colombia	South America	Southern America	Vigna unguiculata	COL		250057 Soacha				4.57087	-74.2973	2537	Landrace/Traditional Cultivar	seed
C1001074G11	UCR	TVu-10100	P 6	TVu 10100													yes		COL	Colombia	South America	Southern America	Vigna unguiculata							NA	NA	NA	Landrace/Traditional Cultivar	seed
C1001122B6	IITA	TVu-2267	PI 147561	TVu 2267	PI 147561	TVu 1774	No. 10112										yes		COL	Colombia	South America	Southern America	Vigna unguiculata subsp. unguiculata	COL		250057 Soacha				4.57087	-74.2973	2537	Landrace/Traditional Cultivar	seed
C1001122G2	IITA	TVu-1940	PI 147562	TVu 1940	PI 147562	No. 10113											no		COL	Colombia	South America	Southern America	Vigna unguiculata subsp. unguiculata	COL		250057 Soacha				4.57087	-74.2973	2537	Landrace/Traditional Cultivar	seed
C1001113H9	IITA	TVu-1412	PI 147563	TVu 1412	PI 147563	No. 10115	TVu 2269										yes		COL	Colombia	South America	Southern America	Vigna unguiculata	COL		250057 Soacha				4.57087	-74.2973	2537	Landrace/Traditional Cultivar	seed
C1001122C6	IITA	TVu-2269	PI 147563	TVu 2269	PI 147563	TVu 1412	No. 10115										no		COL	Colombia	South America	Southern America	Vigna unguiculata subsp. unguiculata	COL		250057 Soacha				4.57087	-74.2973	2537	Landrace/Traditional Cultivar	seed
C1001009C10	AGG	AGG 40320 COWP	'RJW 5203'	UQ20Vu10108-1	UQ20Vu10108	RJW 5203											yes		COL	Colombia	South America	Southern America	Vigna unguiculata subsp. unguiculata							NA	NA	NA	Landrace/Traditional Cultivar	leaf
C1001009H8	AGG	AGG 40321 COWP	'RJW 5204'	UQ20Vu10109-1	UQ20Vu10109	RJW 5204											yes		COL	Colombia	South America	Southern America	Vigna unguiculata subsp. unguiculata							NA	NA	NA	Landrace/Traditional Cultivar	leaf
C1001009C1	AGG	AGG 40322 COWP	'RJW 5649'	UQ20Vu10110-1	UQ20Vu10110	RJW 5649											yes		COL	Colombia	South America	Southern America	Vigna unguiculata subsp. unguiculata							NA	NA	NA	Landrace/Traditional Cultivar	leaf
C1001010F5	AGG	AGG 40323 COWP	'RJW 5652'	UQ20Vu10111-1	UQ20Vu10111	RJW 5652											yes		COL	Colombia	South America	Southern America	Vigna unguiculata subsp. unguiculata							NA	NA	NA	Landrace/Traditional Cultivar	leaf
C1001047E12	USDA	PI 579519	TVu 1412														yes		COL	Colombia	South America	Southern America	Vigna unguiculata subsp. unguiculata var. unguiculata cultivar group Unguiculata							NA	NA	NA	Advanced/improved cultivar	seed
C1001055B10	USDA	PI 579782	TVu 1940														no		COL	Colombia	South America	Southern America	Vigna unguiculata subsp. unguiculata var. unguiculata cultivar group Unguiculata							NA	NA	NA	Advanced/improved cultivar	seed
C1001034D8	USDA	PI 147563	TVu 1412														no		COL	Colombia	South America	Southern America	Vigna unguiculata							NA	NA	NA	Unknown	seed
C1001034B8	USDA	PI 147561	TVu 1774														yes		COL	Colombia	South America	Southern America	Vigna unguiculata subsp. unguiculata var. unguiculata cultivar group Unguiculata							NA	NA	NA	Unknown	seed
C1001004A5	AGG	AGG 306376 COWP	'TVu 183666 E'	UQ20Vu10565-1	UQ20Vu10565	TVu 183666 E											yes		COL	Colombia	South America	Southern America	Vigna unguiculata subsp. unguiculata							NA	NA	NA	Unknown	leaf
C1001034C8	USDA	PI 147562	TVu 1940														yes		COL	Colombia	South America	Southern America	Vigna unguiculata							NA	NA	NA	Unknown	seed
C1001065H9	LAN	PI 147563	TVu-1412	147563	TVu 1412	10115											yes		COL	Colombia	South America	Southern America	Vigna unguiculata subsp. unguiculata var. unguiculata cultivar group Unguiculata			TICUNA INDIANS				NA	NA	NA	Unknown	seed
C1001065G9	LAN	PI 147562	TVu-1940	147562	TVu 1940	10113											yes		COL	Colombia	South America	Southern America	Vigna unguiculata subsp. unguiculata var. unguiculata cultivar group Unguiculata			TICUNA INDIANS				NA	NA	NA	Unknown	seed
C1001065G6	LAN	PI 390420	W-C 965	390420													yes		COL	Colombia	South America	Southern America	Vigna unguiculata			LIBERIA				NA	NA	NA	Unknown	seed
C1001026F7	USDA	PI 390420	W-C 965														no		COL	Colombia	South America	Southern America	Vigna unguiculata			Field plots at Instituto Colombiano Agropecuario, Palmira, Department Valle				NA	NA	NA	Advanced/improved cultivar	seed
C1001065H6	LAN	PI 390421	W-C 966	390421													yes		COL	Colombia	South America	Southern America	Vigna unguiculata			VALLE				NA	NA	NA	Unknown	seed
C1001026G7	USDA	PI 390421	W-C 966														yes		COL	Colombia	South America	Southern America	Vigna unguiculata			Valle del Cauca, Colombia. Fields plots at Instituto Colombiano Agropecuario, Palmira. Lat/Lon accurate to city level.				3.55	-76.2833	NA	Advanced/improved cultivar	seed
C1001020D1	USDA	PI 309879	20672	HSG 0965													yes		CRI	Costa Rica	Central America	Central America	Vigna unguiculata							NA	NA	NA	Unknown	seed
C1001065C10	LAN	PI 163448	CHINEGRO	163448	189												no		CRI	Costa Rica	Central America	Central America	Vigna unguiculata subsp. unguiculata var. unguiculata cultivar group Unguiculata			CHINEGRO				NA	NA	NA	Unknown	seed
C1001034E10	USDA	PI 163448	CHINEGRO														yes		CRI	Costa Rica	Central America	Central America	Vigna unguiculata							NA	NA	NA	Unknown	seed
C1001004D2	AGG	AGG 318454 COWP	CPI 130556B	UQ20Vu10771-1	UQ20Vu10771												yes		CRI	Costa Rica	Central America	Central America	Vigna unguiculata subsp. unguiculata						OUAKA; VILLAGE MARKET, IPPY	NA	NA	NA	Unknown	leaf
C1001122D7	IITA	TVu-2377	PI 208845	TVu 2377	PI 208845	TVu 1376											yes		CRI	Costa Rica	Central America	Central America	Vigna unguiculata subsp. unguiculata	CUB		Camagüey				21.5218	-77.7812	68	Landrace/Traditional Cultivar	seed
C1001033F4	USDA	PI 208845	TVu 1376														no		CRI	Costa Rica	Central America	Central America	Vigna unguiculata			Cartago. Turrialba. Lat/Lon accurate to city level.				9.9	-83.6833	NA	Unknown	seed	Mixed seed - brown
C1001065D11	LAN	PI 208845	TVu-1376	208845	TVu 1376	CARTAGO											yes		CRI	Costa Rica	Central America	Central America	Vigna unguiculata subsp. unguiculata var. unguiculata cultivar group Unguiculata			CARTAGO				NA	NA	NA	Unknown	seed	Mixed seed - brown
C1001008G8	AGG	AGG 24218 COWP	'Amarillo grande'	UQ20Vu10034-1	UQ20Vu10034	Amarillo grande											yes		CUB	Cuba	Central America	West Indies	Vigna unguiculata subsp. unguiculata							NA	NA	NA	Breeding line	leaf
C1001006A12	AGG	AGG 306423 COWP	'Cuba local'	UQ20Vu10612-1	UQ20Vu10612	Cuba local											yes		CUB	Cuba	Central America	West Indies	Vigna unguiculata subsp. unguiculata							NA	NA	NA	Unknown	leaf
C1001002F7	AGG	AGG 24219 COWP	'NT 2103'	UQ20Vu10035-1	UQ20Vu10035	NT 2103											yes		CUB	Cuba	Central America	West Indies	Vigna unguiculata subsp. unguiculata							NA	NA	NA	Breeding line	leaf
C1001006E2	AGG	AGG 24220 COWP	'NT 2104'	UQ20Vu10036-1	UQ20Vu10036	NT 2104											yes		CUB	Cuba	Central America	West Indies	Vigna unguiculata subsp. unguiculata							NA	NA	NA	Breeding line	leaf
C1001003D10	AGG	AGG 24221 COWP	'NT 2105'	UQ20Vu10037-1	UQ20Vu10037	NT 2105											yes		CUB	Cuba	Central America	West Indies	Vigna unguiculata subsp. unguiculata							NA	NA	NA	Breeding line	leaf
C1001002A8	AGG	AGG 12148 COWP	Santiago	UQ20Vu10006-1	UQ20Vu10006												yes		CUB	Cuba	Central America	West Indies	Vigna unguiculata subsp. unguiculata							NA	NA	NA	Breeding line	leaf
C1001058G3	USDA	PI 579914	TVu 2377														no		CUB	Cuba	Central America	West Indies	Vigna unguiculata subsp. unguiculata var. unguiculata cultivar group Unguiculata							NA	NA	NA	Landrace/Traditional Cultivar	seed
C1001033E4	USDA	PI 208771	TVu 1696														no		CUB	Cuba	Central America	West Indies	Vigna unguiculata			El Bobo, Isle de la Juventud (Isle of Pines). Lat/Lon accurate to Isle de la Juventud.				21.6667	-82.8333	NA	Unknown	seed
C1001065C11	LAN	PI 208771	TVu-1696	208771	TVu 1696												yes		CUB	Cuba	Central America	West Indies	Vigna unguiculata subsp. unguiculata var. unguiculata cultivar group Unguiculata			El Bobo				NA	NA	NA	Unknown	seed
C1001034H8	USDA	PI 151562	FRIJOLITOS (ACONI) CABEZITA BLANCO														yes		DOM	Dominican Republic	Central America	West Indies	Vigna unguiculata subsp. unguiculata var. unguiculata cultivar group Unguiculata							NA	NA	NA	Unknown	seed
C1001034A9	USDA	PI 151563	FRIJOLITOS (ANCONI) CABEZITA NEGRA														yes		DOM	Dominican Republic	Central America	West Indies	Vigna unguiculata subsp. unguiculata var. unguiculata cultivar group Unguiculata							NA	NA	NA	Unknown	seed
C1001109D10	IITA	TVu-2274	FRIJOLITOS CABEZITA NEGRAA	TVu 2274	FRIJOLITOS CABEZITA NEGRAA												yes		DOM	Dominican Republic	Central America	West Indies	Vigna unguiculata	DOM		Yamasá, Monte Plata				18.7357	-70.1627	466	Landrace/Traditional Cultivar	seed
C1001058G2	USDA	PI 579906	TVu 2274														no		DOM	Dominican Republic	Central America	West Indies	Vigna unguiculata subsp. unguiculata var. unguiculata cultivar group Unguiculata							NA	NA	NA	Landrace/Traditional Cultivar	seed
C1001065D7	LAN	PI 451937	E 7948	451937													yes		ECU	Ecuador	South America	Southern America	Vigna unguiculata			Guayaquil				NA	NA	NA	Unknown	seed
C1001026B10	USDA	PI 451937	E 7948														yes		ECU	Ecuador	South America	Southern America	Vigna unguiculata			Guayaquil				NA	NA	NA	Unknown	seed
C1001065G10	LAN	PI 197056	FRIJOL DE CASTILLA	197056	2856												no		SLV	El Salvador	Central America	Central America	Vigna unguiculata subsp. unguiculata var. unguiculata cultivar group Unguiculata			San Salvador				NA	NA	NA	Unknown	seed
C1001109D8	IITA	TVu-1880	FRIJOL DE CASTILLA	TVu 1880	FRIJOL DE CASTILLA												yes		SLV	El Salvador	Central America	Central America	Vigna unguiculata	SLV		Tejutepeque, Departamento de Cabañas				13.7942	-88.8965	624	Landrace/Traditional Cultivar	seed
C1001033C3	USDA	PI 197056	FRIJOL DE CASTILLA														yes		SLV	El Salvador	Central America	Central America	Vigna unguiculata			Market, Nueva San Salvador (formerly Santa Tecla), La Libertad, El Salvador. Lat/Lon accurate to city level.				13.6667	-89.3	NA	Unknown	seed
C1001091D2	USDA	PI 598333	TVu 1880														no		SLV	El Salvador	Central America	Central America	Vigna unguiculata subsp. unguiculata var. unguiculata cultivar group Unguiculata							NA	NA	NA	Landrace/Traditional Cultivar	seed
C1001069B2	LAN	PI 311227	2100	311227													yes		GTM	Guatemala	Central America	Central America	Vigna unguiculata subsp. unguiculata var. unguiculata cultivar group Unguiculata							NA	NA	NA	Unknown	seed
C1001069H1	LAN	PI 311225	20964	311225													yes		GTM	Guatemala	Central America	Central America	Vigna unguiculata subsp. unguiculata var. unguiculata cultivar group Unguiculata			Chiquimula				NA	NA	NA	Unknown	seed
C1001035D8	USDA	PI 311225	20964														yes		GTM	Guatemala	Central America	Central America	Vigna unguiculata			Market in Chiquimula				NA	NA	NA	Unknown	seed
C1001069A2	LAN	PI 311226	20970	311226													yes		GTM	Guatemala	Central America	Central America	Vigna unguiculata subsp. unguiculata var. unguiculata cultivar group Unguiculata			Zacapa				NA	NA	NA	Unknown	seed
C1001035E8	USDA	PI 311226	20970														yes		GTM	Guatemala	Central America	Central America	Vigna unguiculata			Market in Zacapa. Lat/Lon accurate to city level.				15	-89.5	183	Unknown	seed
C1001035F8	USDA	PI 311227	21000														no		GTM	Guatemala	Central America	Central America	Vigna unguiculata							NA	NA	NA	Unknown	seed
C1001069C2	LAN	PI 311228	21002														yes		GTM	Guatemala	Central America	Central America	Vigna unguiculata subsp. unguiculata var. unguiculata cultivar group Unguiculata							NA	NA	NA	Unknown	seed
C1001035G8	USDA	PI 311228	21002														no		GTM	Guatemala	Central America	Central America	Vigna unguiculata subsp. unguiculata var. unguiculata cultivar group Unguiculata							NA	NA	NA	Unknown	seed
C1001035C9	USDA	PI 312140	21761														yes		GTM	Guatemala	Central America	Central America	Vigna unguiculata			Market in Quiche				NA		1829	Unknown	seed
C1001065A7	LAN	PI 451928	1346864	451928													yes		GTM	Guatemala	Central America	Central America	Vigna unguiculata			Solola				NA	NA	NA	Unknown	seed	Brown/orangey speckled
C1001031D6	USDA	PI 189416	51-50														yes		GTM	Guatemala	Central America	Central America	Vigna unguiculata subsp. unguiculata var. unguiculata cultivar group Biflora			Tiquisate. Lat/Lon accurate to city level.				14.2667	-91.35	91	Unknown	seed
C1001069D2	LAN	PI 312137	JAS	312137	21731												yes		GTM	Guatemala	Central America	Central America	Vigna unguiculata subsp. unguiculata var. unguiculata cultivar group Unguiculata			Santa Cruz				NA	NA	NA	Unknown	seed
C1001069E2	LAN	PI 312138	JAS	312138	21746												yes		GTM	Guatemala	Central America	Central America	Vigna unguiculata subsp. unguiculata var. unguiculata cultivar group Unguiculata			San Cristobal				NA	NA	NA	Unknown	seed
C1001035H8	USDA	PI 312137	JAS														no		GTM	Guatemala	Central America	Central America	Vigna unguiculata			Santa Cruz, Alta Verapaz				NA	NA	1219	Unknown	seed
C1001035A9	USDA	PI 312138	JAS														no		GTM	Guatemala	Central America	Central America	Vigna unguiculata			San Cristobal, Alta Verapaz				NA	NA	1219	Unknown	seed
C1001069F2	LAN	PI 312139	NEGRO DE CHICHICASTENANGO	312139	Negro De Chichicastenano	21770											yes		GTM	Guatemala	Central America	Central America	Vigna unguiculata subsp. unguiculata var. unguiculata cultivar group Unguiculata			Chichicastenango				NA	NA	NA	Unknown	seed
C1001035B9	USDA	PI 312139	NEGRO DE CHICHICASTENANGO														no		GTM	Guatemala	Central America	Central America	Vigna unguiculata			Chichicastenango				NA	NA	NA	Unknown	seed
C1001109C8	IITA	TVu-1878	PI 195416	TVu 1878	PI 195416	2601											no		GTM	Guatemala	Central America	Central America	Vigna unguiculata	GTM		Sepalau Cataltzul, Chisec				15.7835	-90.2308	444	Landrace/Traditional Cultivar	seed
C1001109F6	IITA	TVu-1782	PI 227826	TVu 1782	PI 227826	No.6196	TVu 2407	PI 579705	Grif 2567	UCR 4086							yes		GTM	Guatemala	Central America	Central America	Vigna unguiculata	GTM		Sepalau Cataltzul, Chisec				15.7835	-90.2308	444	Landrace/Traditional Cultivar	seed
C1001109B11	IITA	TVu-2407	PI 227826	TVu 2407	PI 227826	No.6196	TVu 1782										yes		GTM	Guatemala	Central America	Central America	Vigna unguiculata	GTM		Sepalau Cataltzul, Chisec				15.7835	-90.2308	444	Landrace/Traditional Cultivar	seed
C1001109B3	IITA	TVu-1576	PI 227827	TVu 1576	PI 227827	No. 6199	TVu 2408										no		GTM	Guatemala	Central America	Central America	Vigna unguiculata	GTM		Sepalau Cataltzul, Chisec				15.7835	-90.2308	444	Landrace/Traditional Cultivar	seed
C1001109C3	IITA	TVu-1578	PI 227831	TVu 1578	PI 227831	No.6255											yes		GTM	Guatemala	Central America	Central America	Vigna unguiculata	GTM		Sepalau Cataltzul, Chisec				15.7835	-90.2308	444	Landrace/Traditional Cultivar	seed
C1001065B12	LAN	PI 244571	TIQUISATE	244571													yes		GTM	Guatemala	Central America	Central America	Vigna unguiculata subsp. unguiculata var. unguiculata cultivar group Unguiculata							NA	NA	NA	Unknown	seed
C1001033H10	USDA	PI 244571	TIQUISATE														yes		GTM	Guatemala	Central America	Central America	Vigna unguiculata							NA	NA	NA	Unknown	seed
C1001109D6	IITA	TVu-1779	PI 201024	TVu 1779	PI 201024	3298	TVu 2372	PI 579704	Grif 2566	UCR 4085							yes		GTM	Guatemala	Central America	Central America	Vigna unguiculata	MEX		Villa de Cos				23.6345	-102.553	1977	Landrace/Traditional Cultivar	seed
C1001122C3	IITA	TVu-1954	TIQUISATE	TVu 1954	TIQUISATE	PI 579792	Grif 2665	UCR 3554									yes		GTM	Guatemala	Central America	Central America	Vigna unguiculata subsp. unguiculata	IRN		Yazd Province				32.4279	53.688	1126	Landrace/Traditional Cultivar	seed
C1001051B8	USDA	PI 579578	TVu 1520														yes		GTM	Guatemala	Central America	Central America	Vigna unguiculata subsp. unguiculata var. unguiculata cultivar group Unguiculata							NA	NA	NA	Advanced/improved cultivar	seed
C1001053F1	USDA	PI 579620	TVu 1576														no		GTM	Guatemala	Central America	Central America	Vigna unguiculata subsp. unguiculata var. unguiculata cultivar group Unguiculata							NA	NA	NA	Advanced/improved cultivar	seed
C1001053G1	USDA	PI 579621	TVu 1578														no		GTM	Guatemala	Central America	Central America	Vigna unguiculata subsp. unguiculata var. unguiculata cultivar group Unguiculata							NA	NA	NA	Advanced/improved cultivar	seed
C1001053C12	USDA	PI 579705	TVu 1782														yes		GTM	Guatemala	Central America	Central America	Vigna unguiculata subsp. unguiculata var. unguiculata cultivar group Unguiculata							NA	NA	NA	Advanced/improved cultivar	seed
C1001055D6	USDA	PI 579752	TVu 1878														no		GTM	Guatemala	Central America	Central America	Vigna unguiculata subsp. unguiculata var. unguiculata cultivar group Unguiculata							NA	NA	NA	Advanced/improved cultivar	seed
C1001055C11	USDA	PI 579791	TVu 1953														yes		GTM	Guatemala	Central America	Central America	Vigna unguiculata subsp. unguiculata var. unguiculata cultivar group Unguiculata							NA	NA	NA	Advanced/improved cultivar	seed
C1001058H4	USDA	PI 579923	TVu 2407														yes		GTM	Guatemala	Central America	Central America	Vigna unguiculata subsp. unguiculata var. unguiculata cultivar group Unguiculata							NA	NA	NA	Landrace/Traditional Cultivar	seed
C1001006D9	AGG	AGG 45564 COWP	TVu 1520	UQ20Vu10115-1	UQ20Vu10115												yes		GTM	Guatemala	Central America	Central America	Vigna unguiculata subsp. unguiculata		01/04/1941					NA	NA	NA	Breeding line	leaf
C1001034D7	USDA	PI 141355	TVu 1520														no		GTM	Guatemala	Central America	Central America	Vigna unguiculata							NA	NA	NA	Unknown	seed
C1001033A10	USDA	PI 227827	TVu 1576														no		GTM	Guatemala	Central America	Central America	Vigna unguiculata							NA	NA	NA	Unknown	seed
C1001033C10	USDA	PI 227830	TVu 1577														no		GTM	Guatemala	Central America	Central America	Vigna unguiculata							NA	NA	NA	Unknown	seed
C1001033D10	USDA	PI 227831	TVu 1578														no		GTM	Guatemala	Central America	Central America	Vigna unguiculata							NA	NA	NA	Unknown	seed
C1001033F3	USDA	PI 201024	TVu 1779														no		GTM	Guatemala	Central America	Central America	Vigna unguiculata							NA	NA	NA	Unknown	seed
C1001033H9	USDA	PI 227826	TVu 1782														yes		GTM	Guatemala	Central America	Central America	Vigna unguiculata							NA	NA	NA	Unknown	seed
C1001033A3	USDA	PI 195416	TVu 1878														no		GTM	Guatemala	Central America	Central America	Vigna unguiculata			Market, Zacapa, Zacapa				NA	NA	NA	Unknown	seed
C1001033B10	USDA	PI 227829	TVu 1953														no		GTM	Guatemala	Central America	Central America	Vigna unguiculata							NA	NA	NA	Unknown	seed
C1001033B3	USDA	PI 195417	TVu 2368														no		GTM	Guatemala	Central America	Central America	Vigna unguiculata			Market, Zacapa, Zacapa				NA	NA	NA	Unknown	seed
C1001065E9	LAN	PI 141355	TVu-1520	141355	TVu 1520												yes		GTM	Guatemala	Central America	Central America	Vigna unguiculata subsp. unguiculata var. unguiculata cultivar group Unguiculata							NA	NA	NA	Unknown	seed
C1001065F11	LAN	PI 227827	TVu-1576	227827	TVu 1576												yes		GTM	Guatemala	Central America	Central America	Vigna unguiculata subsp. unguiculata var. unguiculata cultivar group Unguiculata							NA	NA	NA	Unknown	seed
C1001065H11	LAN	PI 227830	TVu-1577	227830	TVu 1577												yes		GTM	Guatemala	Central America	Central America	Vigna unguiculata subsp. unguiculata var. unguiculata cultivar group Unguiculata							NA	NA	NA	Unknown	seed
C1001065A12	LAN	PI 227831	TVu-1578	227831	TVu 1578												yes		GTM	Guatemala	Central America	Central America	Vigna unguiculata subsp. unguiculata var. unguiculata cultivar group Unguiculata							NA	NA	NA	Unknown	seed
C1001065A11	LAN	PI 201024	TVu-1779	201024	TVu 1779												yes		GTM	Guatemala	Central America	Central America	Vigna unguiculata subsp. unguiculata var. unguiculata cultivar group Unguiculata							NA	NA	NA	Unknown	seed
C1001065E11	LAN	PI 227826	TVu-1782	227826	TVu 1782												yes		GTM	Guatemala	Central America	Central America	Vigna unguiculata subsp. unguiculata var. unguiculata cultivar group Unguiculata							NA	NA	NA	Unknown	seed
C1001065E10	LAN	PI 195416	TVu-1878	195416	TVu 1878												yes		GTM	Guatemala	Central America	Central America	Vigna unguiculata subsp. unguiculata var. unguiculata cultivar group Unguiculata			Zacapa				NA	NA	NA	Unknown	seed
C1001065G11	LAN	PI 227829	TVu-1953	227829	TVu 1953												yes		GTM	Guatemala	Central America	Central America	Vigna unguiculata subsp. unguiculata var. unguiculata cultivar group Unguiculata							NA	NA	NA	Unknown	seed
C1001065F10	LAN	PI 195417	TVu-2368	195417	TVu 2368	2602											yes		GTM	Guatemala	Central America	Central America	Vigna unguiculata subsp. unguiculata var. unguiculata cultivar group Unguiculata			Zacapa				NA	NA	NA	Unknown	seed
C1001026G9	USDA	PI 451928															no		GTM	Guatemala	Central America	Central America	Vigna unguiculata			Solola, Solola				NA	NA	NA	Unknown	seed	Brown/orangey speckled
C1001113B7	IITA	TVu-1208	BLACK EYE	TVu 1208	BLACK EYE												yes		GUY	Guyana	South America	Southern America	Vigna unguiculata			Rest of Region 8				4.86042	-58.9302	154	Landrace/Traditional Cultivar	seed
C1001113A7	IITA	TVu-1207	RED PEAS	TVu 1207	RED PEAS	PI 579406	Grif 2249	UCR 3197									yes		GUY	Guyana	South America	Southern America	Vigna unguiculata			Rest of Region 8				4.86042	-58.9302	154	Landrace/Traditional Cultivar	seed
C1001052D6	USDA	PI 579406	TVu 1207														yes		GUY	Guyana	South America	Southern America	Vigna unguiculata subsp. unguiculata var. unguiculata cultivar group Unguiculata							NA	NA	NA	Advanced/improved cultivar	seed
C1001115F6	IITA	TVu-8464	EX TVU 1863	TVu 8464	EX TVu 1863												yes		HTI	Haiti	Central America	West Indies	Vigna unguiculata	NGA		Marhai, Nasarawa State, Nigeria				9.082	8.67528	470	Landrace/Traditional Cultivar	seed
C1001035H11	USDA	PI 325773	TVu 1734														yes		HTI	Haiti	Central America	West Indies	Vigna unguiculata subsp. unguiculata var. unguiculata cultivar group Unguiculata			Cap Haitien.				NA	NA	NA	Unknown	seed
C1001035B12	USDA	PI 325776	TVu 1768														yes		HTI	Haiti	Central America	West Indies	Vigna unguiculata subsp. unguiculata var. unguiculata cultivar group Unguiculata			Cap Haitien.				NA	NA	NA	Unknown	seed
C1001035A12	USDA	PI 325775	TVu 1863														yes		HTI	Haiti	Central America	West Indies	Vigna unguiculata subsp. unguiculata var. unguiculata cultivar group Unguiculata			Les Cayes.				NA	NA	NA	Unknown	seed
C1001031D7	USDA	PI 304164	A-269														yes		HND	Honduras	Central America	Central America	Vigna unguiculata subsp. unguiculata var. unguiculata cultivar group Biflora			Escuela Agricola Interamericana, Tegucigalpa. Lat/Lon accurate to city level.				14.0833	-87.2333	NA	Unknown	seed
C1001069G1	LAN	PI 311125	CARITA	311125	21485												yes		HND	Honduras	Central America	Central America	Vigna unguiculata subsp. unguiculata var. unguiculata cultivar group Unguiculata			Minas de Oro				NA	NA	NA	Unknown	seed
C1001035C8	USDA	PI 311125	CARITA														yes		HND	Honduras	Central America	Central America	Vigna unguiculata			Minas de Oro, Comayagua Department				NA	NA	NA	Unknown	seed
C1001069G4	LAN	PI 406944	Centa 105	406944	W-C 1614												yes		HND	Honduras	Central America	Central America	Vigna unguiculata subsp. unguiculata var. unguiculata cultivar group Unguiculata			Zamorano				NA	NA	NA	Unknown	seed
C1001039A4	USDA	PI 406944	Centa 105														no		HND	Honduras	Central America	Central America	Vigna unguiculata			Escuela Agricola Panamericana, El Zamorano, Morazan Department				NA	NA	NA	Advanced/improved cultivar	seed
C1001109H4	IITA	TVu-1695	PI 197057	TVu 1695	PI 197057	3009											yes		HND	Honduras	Central America	Central America	Vigna unguiculata	HND		Gualaco				15.2	-86.2419	940	Landrace/Traditional Cultivar	seed
C1001053E8	USDA	PI 579675	TVu 1695														no		HND	Honduras	Central America	Central America	Vigna unguiculata subsp. unguiculata var. unguiculata cultivar group Unguiculata							NA	NA	NA	Advanced/improved cultivar	seed
C1001033D3	USDA	PI 197057	TVu 1695														yes		HND	Honduras	Central America	Central America	Vigna unguiculata			Market, Tela, Honduras. Lat/Lon accurate to city level.				15.7667	-87.4167	NA	Unknown	seed
C1001065H10	LAN	PI 197057	TVu-1695	197057	TVu 1695	3009											no		HND	Honduras	Central America	Central America	Vigna unguiculata subsp. unguiculata var. unguiculata cultivar group Unguiculata			Tela				NA	NA	NA	Unknown	seed
C1001069F4	LAN	PI 406943	Victor	406943	W-C1215												yes		HND	Honduras	Central America	Central America	Vigna unguiculata subsp. unguiculata var. unguiculata cultivar group Unguiculata			Zamorano				NA	NA	NA	Unknown	seed	Mixed seed - light speck
C1001039H3	USDA	PI 406943	Victor														no		HND	Honduras	Central America	Central America	Vigna unguiculata			Escuela Agricola Panamericana, El Zamorano, Morazan Department				NA	NA	NA	Advanced/improved cultivar	seed	Mixed seed - light speck
C1001101D9	IITA	TVu-10435	JAMAICA B'EYE I (CMV RES)	TVu 10435	JAMAICA B'EYE I (CMV RES)												yes		JAM	Jamaica	Central America	West Indies	Vigna unguiculata	JAM		Jamaica				18.1096	-77.2975	278	Landrace/Traditional Cultivar	seed
C1001005E10	AGG	AGG 306398 COWP	'Jamaica local'	UQ20Vu10587-1	UQ20Vu10587	Jamaica local											yes		JAM	Jamaica	Central America	West Indies	Vigna unguiculata subsp. unguiculata							NA	NA	NA	Landrace/Traditional Cultivar	leaf
C1001065D9	LAN	PI 201498	7124	201498													yes		MEX	Mexico	North America	Northern America	Vigna unguiculata subsp. unguiculata var. unguiculata cultivar group Biflora			Tabasco				NA	NA	NA	Unknown	seed
C1001031E6	USDA	PI 201498	7124														no		MEX	Mexico	North America	Northern America	Vigna unguiculata			Market, Villahermosa, Tabasco. Lat/Lon accurate to city level., Tabasco				18	-92.8833	NA	Unknown	seed
C1001002B1	AGG	AGG 38598 COWP	'9665 IN'	UQ20Vu10097-1	UQ20Vu10097	9665 IN											yes		MEX	Mexico	North America	Northern America	Vigna unguiculata subsp. unguiculata							NA	NA	NA	Breeding line	leaf
C1001069G3	LAN	PI 312210	BAYITO CHIQUITO	312210	Bayito Chanquito												yes		MEX	Mexico	North America	Northern America	Vigna unguiculata subsp. unguiculata var. unguiculata cultivar group Unguiculata			Sonora				NA	NA	NA	Unknown	seed
C1001035C10	USDA	PI 312210	BAYITO CHIQUITO														yes		MEX	Mexico	North America	Northern America	Vigna unguiculata			San Bernardo, Sonora				NA	NA	NA	Unknown	seed
C1001069H4	LAN	PI 438935	Blanco 70	438935	Blanco70												yes		MEX	Mexico	North America	Northern America	Vigna unguiculata subsp. unguiculata var. unguiculata cultivar group Unguiculata			Yucatan				NA	NA	NA	Unknown	seed
C1001039F6	USDA	PI 438935	Blanco 70														yes		MEX	Mexico	North America	Northern America	Vigna unguiculata			Yucatán				NA	NA	NA	Unknown	seed
C1001069D9	LAN	CHPJL 001	CHIAPAS	CHPJL-001													yes		MEX	Mexico	North America	Northern America	Vigna unguiculata			Chiapas				NA	NA	NA	Unknown	seed
C1001065F9	LAN	PI 142779	CUARENTANA	142779													yes		MEX	Mexico	North America	Northern America	Vigna unguiculata subsp. unguiculata var. unguiculata cultivar group Unguiculata			Chiapas				NA	NA	NA	Unknown	seed
C1001034E7	USDA	PI 142779	CUARENTANA														no		MEX	Mexico	North America	Northern America	Vigna unguiculata			From Tuxtla Gutierrez, Chiapas. Lat/Lon accurate to city level., Chiapas				16.75	-93.15	NA	Unknown	seed
C1001069D5	LAN	PI 438940	Frijol Andaloncito	438940	W-C 2398												yes		MEX	Mexico	North America	Northern America	Vigna unguiculata subsp. unguiculata var. unguiculata cultivar group Unguiculata			Chiapas				NA	NA	NA	Unknown	seed
C1001039B7	USDA	PI 438940	Frijol Andaloncito														yes		MEX	Mexico	North America	Northern America	Vigna unguiculata			Ejido Lindero, Chiapas				NA	NA	NA	Advanced/improved cultivar	seed
C1001069E3	LAN	PI 312208	FRIJOL BAYITO	312208													yes		MEX	Mexico	North America	Northern America	Vigna unguiculata subsp. unguiculata var. unguiculata cultivar group Unguiculata			Sonora				NA	NA	NA	Unknown	seed
C1001035A10	USDA	PI 312208	FRIJOL BAYITO														no		MEX	Mexico	North America	Northern America	Vigna unguiculata			San Bernardo, Sonora				NA	NA	NA	Unknown	seed
C1001069D3	LAN	PI 312207	FRIJOL BAYO	312207													yes		MEX	Mexico	North America	Northern America	Vigna unguiculata subsp. unguiculata var. unguiculata cultivar group Unguiculata			Sonora				NA	NA	NA	Unknown	seed
C1001035H9	USDA	PI 312207	FRIJOL BAYO														no		MEX	Mexico	North America	Northern America	Vigna unguiculata			Rio Mayo coastal lowlands, Sonora				NA	NA	NA	Unknown	seed
C1001069H3	LAN	PI 312211	FRIJOL BOLATA	312211													yes		MEX	Mexico	North America	Northern America	Vigna unguiculata subsp. unguiculata var. unguiculata cultivar group Unguiculata			Sonora				NA	NA	NA	Unknown	seed
C1001035D10	USDA	PI 312211	FRIJOL BOLATA														no		MEX	Mexico	North America	Northern America	Vigna unguiculata			San Bernardo, Sonora				NA	NA	NA	Unknown	seed
C1001086H5	USDA	PI 582950	FRIJOL CHINO														yes		MEX	Mexico	North America	Northern America	Vigna unguiculata subsp. unguiculata var. unguiculata cultivar group Unguiculata							NA	NA	NA	Landrace/Traditional Cultivar	seed
C1001069A3	LAN	PI 312203	FRIJOL DE CASTILLA	312203													yes		MEX	Mexico	North America	Northern America	Vigna unguiculata subsp. unguiculata var. unguiculata cultivar group Unguiculata			Chiapas				NA	NA	NA	Unknown	seed
C1001069B3	LAN	PI 312205	FRIJOL DE CASTILLA	312205													yes		MEX	Mexico	North America	Northern America	Vigna unguiculata subsp. unguiculata var. unguiculata cultivar group Unguiculata			Sonora				NA	NA	NA	Unknown	seed
C1001109G5	IITA	TVu-1732	FRIJOL DE CASTILLA	TVu 1732	FRIJOL DE CASTILLA	PI 312203	21871	Grif 2547	UCR 4079	HSG 0965	UCR 43						yes		MEX	Mexico	North America	Northern America	Vigna unguiculata	MEX		Villa de Cos				23.6345	-102.553	1977	Breeding line	seed
C1001035E9	USDA	PI 312203	FRIJOL DE CASTILLA														no		MEX	Mexico	North America	Northern America	Vigna unguiculata			Market in Tuxtla Gutierrez. Lat/Lon accurate to city level., Chiapas				16.75	-93.15	NA	Unknown	seed
C1001035F9	USDA	PI 312205	FRIJOL DE CASTILLA														no		MEX	Mexico	North America	Northern America	Vigna unguiculata			Market in Alamos, Sonora				NA	NA	NA	Unknown	seed
C1001069C3	LAN	PI 312206	FRIJOL DEL MAYO BAYITO	312206	Frijol del mayo												yes		MEX	Mexico	North America	Northern America	Vigna unguiculata subsp. unguiculata var. unguiculata cultivar group Unguiculata			Sonora				NA	NA	NA	Unknown	seed
C1001035G9	USDA	PI 312206	FRIJOL DEL MAYO BAYITO														yes		MEX	Mexico	North America	Northern America	Vigna unguiculata			Rio Mayo coastal lowlands, Sonora				NA	NA	NA	Unknown	seed
C1001069F3	LAN	PI 312209	FRIJOL GAMUSA	312209	Frijol Gumusa												yes		MEX	Mexico	North America	Northern America	Vigna unguiculata subsp. unguiculata var. unguiculata cultivar group Unguiculata			Sonora				NA	NA	NA	Unknown	seed
C1001035B10	USDA	PI 312209	FRIJOL GAMUSA														no		MEX	Mexico	North America	Northern America	Vigna unguiculata			San Bernardo, Sonora				NA	NA	NA	Unknown	seed
C1001069E5	LAN	PI 476865	Frijol gamusa or Caje muni	476865	Frijol Gumusa, Caje Muni	Frijol Gumusa	Caje Muni	V01-002									yes		MEX	Mexico	North America	Northern America	Vigna unguiculata subsp. unguiculata var. unguiculata cultivar group Unguiculata			Sonora				NA	NA	NA	Advanced/improved cultivar	seed
C1001044A11	USDA	PI 476865	Frijol gamusa or Caje muni														yes		MEX	Mexico	North America	Northern America	Vigna unguiculata			From Warihio Indians, Rio Mayo Watershed, Sonora				NA		500	Landrace/Traditional Cultivar	seed
C1001069B4	LAN	PI 325694	FRIJOL GARBANSO	325694													no		MEX	Mexico	North America	Northern America	Vigna unguiculata subsp. unguiculata var. unguiculata cultivar group Unguiculata			Oaxaca				NA	NA	NA	Unknown	seed
C1001035G11	USDA	PI 325694	FRIJOL GARBANSO														yes		MEX	Mexico	North America	Northern America	Vigna unguiculata			Etla, Oaxaca				NA		1615	Unknown	seed
C1001069A4	LAN	PI 319383	FRIJOL RIATA	319383													yes		MEX	Mexico	North America	Northern America	Vigna unguiculata subsp. unguiculata var. unguiculata cultivar group Unguiculata			Sonora				NA	NA	NA	Unknown	seed
C1001035H10	USDA	PI 319383	FRIJOL RIATA														no		MEX	Mexico	North America	Northern America	Vigna unguiculata			Cuchubampo, Rio Mayo, Sonora				NA		244	Unknown	seed
C1001069E6	LAN	PI 582522	FRIJOL SARABANDO	582522													no		MEX	Mexico	North America	Northern America	Vigna unguiculata subsp. unguiculata							NA	NA	NA	Unknown	seed
C1001082E6	USDA	PI 582522	FRIJOL SARABANDO														yes		MEX	Mexico	North America	Northern America	Vigna unguiculata subsp. unguiculata var. unguiculata cultivar group Unguiculata							NA	NA	NA	Landrace/Traditional Cultivar	seed
C1001069F6	LAN	PI 582523	FRIJOL TORITO	582523													yes		MEX	Mexico	North America	Northern America	Vigna unguiculata subsp. unguiculata							NA	NA	NA	Unknown	seed
C1001082F6	USDA	PI 582523	FRIJOL TORITO														yes		MEX	Mexico	North America	Northern America	Vigna unguiculata subsp. unguiculata var. unguiculata cultivar group Unguiculata							NA	NA	NA	Landrace/Traditional Cultivar	seed
C1001065C12	LAN	PI 279845	FRIJOL YORIMUMI	279845													no		MEX	Mexico	North America	Northern America	Vigna unguiculata subsp. unguiculata var. unguiculata cultivar group Unguiculata			Sonora				NA	NA	NA	Unknown	seed
C1001036D5	USDA	PI 279845	FRIJOL YORIMUMI														yes		MEX	Mexico	North America	Northern America	Vigna unguiculata			Chorijoa, Rio Mayo, Sonora. Lat/Lon accurate to city level., Sonora				27.4333	-108.917	NA	Unknown	seed
C1001069G5	LAN	PI 582415	GAMUSA	582415	UCR 260												no		MEX	Mexico	North America	Northern America	Vigna unguiculata subsp. unguiculata							NA	NA	NA	Unknown	seed
C1001081D5	USDA	PI 582415	GAMUSA														yes		MEX	Mexico	North America	Northern America	Vigna unguiculata subsp. unguiculata var. unguiculata cultivar group Unguiculata							NA	NA	NA	Landrace/Traditional Cultivar	seed
C1001065E7	LAN	PI 451942	M 7276A	451942	M7276A												yes		MEX	Mexico	North America	Northern America	Vigna unguiculata			Veracruz				NA	NA	NA	Unknown	seed
C1001026C10	USDA	PI 451942	M 7276A														yes		MEX	Mexico	North America	Northern America	Vigna unguiculata			Minatitlan, Veracruz				NA	NA	NA	Unknown	seed
C1001065F7	LAN	PI 451943	M 7276B	451943	M 7276B												yes		MEX	Mexico	North America	Northern America	Vigna unguiculata			Veracruz				NA	NA	NA	Unknown	seed
C1001026D10	USDA	PI 451943	M 7276B														no		MEX	Mexico	North America	Northern America	Vigna unguiculata			Minatitlan, Veracruz				NA	NA	NA	Unknown	seed
C1001065G7	LAN	PI 451944	M 7654	451944													yes		MEX	Mexico	North America	Northern America	Vigna unguiculata			Zacatecas				NA	NA	NA	Unknown	seed
C1001026E10	USDA	PI 451944	M 7654														no		MEX	Mexico	North America	Northern America	Vigna unguiculata			Jalpa, Zacatecas				NA	NA	NA	Unknown	seed
C1001065H7	LAN	PI 451945	M 8008	451945	M8014												no		MEX	Mexico	North America	Northern America	Vigna unguiculata			Puebla				NA	NA	NA	Unknown	seed
C1001026F10	USDA	PI 451945	M 8008														yes		MEX	Mexico	North America	Northern America	Vigna unguiculata							NA	NA	NA	Unknown	seed
C1001065A8	LAN	PI 451946	M 8014	451946	M8008												yes		MEX	Mexico	North America	Northern America	Vigna unguiculata			Puebla				NA	NA	NA	Unknown	seed
C1001026H10	USDA	PI 451946	M 8014														no		MEX	Mexico	North America	Northern America	Vigna unguiculata			La Plancie del Popo, Puebla				NA	NA	NA	Unknown	seed
C1001069H5	LAN	PI 582416	MALU	582416													no		MEX	Mexico	North America	Northern America	Vigna unguiculata subsp. unguiculata							NA	NA	NA	Unknown	seed
C1001081E5	USDA	PI 582416	MALU														yes		MEX	Mexico	North America	Northern America	Vigna unguiculata subsp. unguiculata var. unguiculata cultivar group Unguiculata							NA	NA	NA	Landrace/Traditional Cultivar	seed
C1001007D6	AGG	AGG 91163 COWP	'MEX1001'	UQ20Vu10494-1	UQ20Vu10494	MEX1001											yes		MEX	Mexico	North America	Northern America	Vigna unguiculata subsp. unguiculata		04/11/1980		Guerrero		87KM. W. TELOLOAPAN, RD. TO CUIDAD ALTIMIRANO, GUERRERO	18.4	-100.25	340	Unknown	leaf
C1001008E2	AGG	AGG 306399 COWP	'Mexico local'	UQ20Vu10588-1	UQ20Vu10588	Mexico local											yes		MEX	Mexico	North America	Northern America	Vigna unguiculata subsp. unguiculata							NA	NA	NA	Unknown	leaf
C1001069F9	LAN	MRS 001	MORELOS	MRS													yes		MEX	Mexico	North America	Northern America	Vigna unguiculata			Morelos				NA	NA	NA	Unknown	seed
C1001109G6	IITA	TVu-1799	PI 311119	TVu 1799	PI 311119	HSG 0965	21342										yes		MEX	Mexico	North America	Northern America	Vigna unguiculata	MEX		Villa de Cos				23.6345	-102.553	1977	Landrace/Traditional Cultivar	seed
C1001069A5	LAN	PI 438937	Producer	438937	W-C 2089												yes		MEX	Mexico	North America	Northern America	Vigna unguiculata subsp. unguiculata var. unguiculata cultivar group Unguiculata			Yucatan				NA	NA	NA	Unknown	seed
C1001039G6	USDA	PI 438937	Producer														yes		MEX	Mexico	North America	Northern America	Vigna unguiculata			Yucatán				NA	NA	NA	Advanced/improved cultivar	seed
C1001069A6	LAN	PI 582417	REATA	582417	UCR 262												no		MEX	Mexico	North America	Northern America	Vigna unguiculata subsp. unguiculata							NA	NA	NA	Unknown	seed
C1001081F5	USDA	PI 582417	REATA														yes		MEX	Mexico	North America	Northern America	Vigna unguiculata subsp. unguiculata var. unguiculata cultivar group Unguiculata							NA	NA	NA	Landrace/Traditional Cultivar	seed
C1001069B5	LAN	PI 438938	Rojo 71	438938	Rojo71 W-C 2090												yes		MEX	Mexico	North America	Northern America	Vigna unguiculata subsp. unguiculata var. unguiculata cultivar group Unguiculata			Yucatan				NA	NA	NA	Unknown	seed
C1001039H6	USDA	PI 438938	Rojo 71														no		MEX	Mexico	North America	Northern America	Vigna unguiculata			Yucatán				NA	NA	NA	Advanced/improved cultivar	seed
C1001069G6	LAN	PI 582524	SAK XPELON	582524													no		MEX	Mexico	North America	Northern America	Vigna unguiculata subsp. unguiculata			Yucatan				NA	NA	NA	Unknown	seed
C1001082G6	USDA	PI 582524	SAK XPELON														yes		MEX	Mexico	North America	Northern America	Vigna unguiculata subsp. unguiculata var. unguiculata cultivar group Unguiculata							NA	NA	NA	Landrace/Traditional Cultivar	seed
C1001069C5	LAN	PI 438939	Trucipelon	438939	W-C 2091												yes		MEX	Mexico	North America	Northern America	Vigna unguiculata subsp. unguiculata var. unguiculata cultivar group Unguiculata			Yucatan				NA	NA	NA	Unknown	seed
C1001039A7	USDA	PI 438939	Trucipelon														no		MEX	Mexico	North America	Northern America	Vigna unguiculata							NA	NA	NA	Advanced/improved cultivar	seed
C1001047H10	USDA	PI 579506	TVu 1389														yes		MEX	Mexico	North America	Northern America	Vigna unguiculata subsp. unguiculata var. unguiculata cultivar group Unguiculata							NA	NA	NA	Advanced/improved cultivar	seed
C1001051E4	USDA	PI 579549	TVu 1462														yes		MEX	Mexico	North America	Northern America	Vigna unguiculata subsp. unguiculata var. unguiculata cultivar group Unguiculata							NA	NA	NA	Advanced/improved cultivar	seed
C1001051D11	USDA	PI 579604	TVu 1557														yes		MEX	Mexico	North America	Northern America	Vigna unguiculata subsp. unguiculata var. unguiculata cultivar group Unguiculata							NA	NA	NA	Advanced/improved cultivar	seed
C1001053B12	USDA	PI 579704	TVu 1779														no		MEX	Mexico	North America	Northern America	Vigna unguiculata subsp. unguiculata var. unguiculata cultivar group Unguiculata							NA	NA	NA	Advanced/improved cultivar	seed
C1001055H9	USDA	PI 579780	TVu 1938														yes		MEX	Mexico	North America	Northern America	Vigna unguiculata subsp. unguiculata var. unguiculata cultivar group Unguiculata							NA	NA	NA	Advanced/improved cultivar	seed
C1001058F2	USDA	PI 579905	TVu 2260														yes		MEX	Mexico	North America	Northern America	Vigna unguiculata subsp. unguiculata var. unguiculata cultivar group Unguiculata							NA	NA	NA	Landrace/Traditional Cultivar	seed
C1001058C3	USDA	PI 579910	TVu 2355														yes		MEX	Mexico	North America	Northern America	Vigna unguiculata subsp. unguiculata var. unguiculata cultivar group Unguiculata							NA	NA	NA	Landrace/Traditional Cultivar	seed
C1001058E3	USDA	PI 579912	TVu 2372														yes		MEX	Mexico	North America	Northern America	Vigna unguiculata subsp. unguiculata var. unguiculata cultivar group Unguiculata							NA	NA	NA	Landrace/Traditional Cultivar	seed
C1001067F2	USDA	PI 580794	TVu 8378														yes		MEX	Mexico	North America	Northern America	Vigna unguiculata subsp. unguiculata var. unguiculata cultivar group Unguiculata							NA	NA	NA	Landrace/Traditional Cultivar	seed
C1001067G2	USDA	PI 580795	TVu 8380														yes		MEX	Mexico	North America	Northern America	Vigna unguiculata subsp. unguiculata var. unguiculata cultivar group Unguiculata							NA	NA	NA	Landrace/Traditional Cultivar	seed
C1001067H2	USDA	PI 580797	TVu 8384														yes		MEX	Mexico	North America	Northern America	Vigna unguiculata subsp. unguiculata var. unguiculata cultivar group Unguiculata							NA	NA	NA	Landrace/Traditional Cultivar	seed
C1001069A8	LAN	NLJPV001		NLJPV001													no		MEX	Mexico	North America	Northern America	Vigna unguiculata							NA	NA	NA	Unknown	seed
C1001069C8	LAN	NLJPV001		NLJPV001													yes		MEX	Mexico	North America	Northern America	Vigna unguiculata							NA	NA	NA	Unknown	seed
C1001069H7	LAN	NLJPV001		NLJPV001													yes		MEX	Mexico	North America	Northern America	Vigna unguiculata							NA	NA	NA	Unknown	seed
C1001069A9	LAN	SOJPV001		SOJPV001													no		MEX	Mexico	North America	Northern America	Vigna unguiculata							NA	NA	NA	Unknown	seed
C1001069E8	LAN	SOJPV001		SOJPV001													no		MEX	Mexico	North America	Northern America	Vigna unguiculata							NA	NA	NA	Unknown	seed
C1001069F8	LAN	SOJPV001		SOJPV001													no		MEX	Mexico	North America	Northern America	Vigna unguiculata							NA	NA	NA	Unknown	seed
C1001069G8	LAN	SOJPV001		SOJPV001													no		MEX	Mexico	North America	Northern America	Vigna unguiculata							NA	NA	NA	Unknown	seed
C1001069H8	LAN	SOJPV001		SOJPV001													no		MEX	Mexico	North America	Northern America	Vigna unguiculata							NA	NA	NA	Unknown	seed
C1001035B8	USDA	PI 311120	TVu 1462														no		MEX	Mexico	North America	Northern America	Vigna unguiculata			Market in Tapachula, Chiapas				NA	NA	152	Unknown	seed
C1001020B1	USDA	PI 190191	TVu 1557	1131	TVu 2355												no		MEX	Mexico	North America	Northern America	Vigna unguiculata			Veracruz, Veracruz State. Lat/Lon accurate to city level., Veracruz de Ignacio de la Llave				19.2	-96.1333	NA	Unknown	seed
C1001035A8	USDA	PI 311119	TVu 1799														yes		MEX	Mexico	North America	Northern America	Vigna unguiculata			Market in Tapachula. Lat/Lon accurate to city level., Chiapas				14.9	-92.25	152	Unknown	seed
C1001082H8	USDA	PI 582541	TVu 1858														no		MEX	Mexico	North America	Northern America	Vigna unguiculata subsp. unguiculata var. unguiculata cultivar group Unguiculata							NA	NA	NA	Landrace/Traditional Cultivar	seed
C1001082A9	USDA	PI 582542	TVu 1858														yes		MEX	Mexico	North America	Northern America	Vigna unguiculata subsp. unguiculata var. unguiculata cultivar group Unguiculata							NA	NA	NA	Landrace/Traditional Cultivar	seed
C1001069F1	LAN	PI 311120	TVu-1462	311120	TVu 1462												yes		MEX	Mexico	North America	Northern America	Vigna unguiculata subsp. unguiculata var. unguiculata cultivar group Unguiculata			Chiapas				NA	NA	NA	Unknown	seed
C1001065F6	LAN	PI 190191	TVu-1557	190191	TVu 1557												yes		MEX	Mexico	North America	Northern America	Vigna unguiculata			Veracruz				NA	NA	NA	Unknown	seed
C1001069E1	LAN	PI 311119	TVu-1799	311119	TVu 1799												yes		MEX	Mexico	North America	Northern America	Vigna unguiculata subsp. unguiculata var. unguiculata cultivar group Unguiculata			Chiapas				NA	NA	NA	Unknown	seed
C1001069H6	LAN	PI 582541	TVu-1858	582541	TVu 1858												yes		MEX	Mexico	North America	Northern America	Vigna unguiculata subsp. unguiculata							NA	NA	NA	Unknown	seed
C1001069A7	LAN	PI 582542	TVu-1858	582542	TVu 1858												no		MEX	Mexico	North America	Northern America	Vigna unguiculata subsp. unguiculata							NA	NA	NA	Unknown	seed
C1001069B7	LAN	PI 582930	UCR 171	582930													yes		MEX	Mexico	North America	Northern America	Vigna unguiculata subsp. unguiculata							NA	NA	NA	Unknown	seed
C1001069B6	LAN	PI 582465	UCR 342	582465													no		MEX	Mexico	North America	Northern America	Vigna unguiculata subsp. unguiculata							NA	NA	NA	Unknown	seed
C1001081D11	USDA	PI 582465	UCR 342														yes		MEX	Mexico	North America	Northern America	Vigna unguiculata subsp. unguiculata var. unguiculata cultivar group Unguiculata							NA	NA	NA	Landrace/Traditional Cultivar	seed
C1001069C6	LAN	PI 582466	UCR 343	582466													no		MEX	Mexico	North America	Northern America	Vigna unguiculata subsp. unguiculata							NA	NA	NA	Unknown	seed
C1001081E11	USDA	PI 582466	UCR 343														yes		MEX	Mexico	North America	Northern America	Vigna unguiculata subsp. unguiculata var. unguiculata cultivar group Unguiculata							NA	NA	NA	Landrace/Traditional Cultivar	seed
C1001009B4	AGG	AGG 306365 COWP	'Veronika'	UQ20Vu10554-1	UQ20Vu10554	Veronika											yes		MEX	Mexico	North America	Northern America	Vigna unguiculata subsp. unguiculata							NA	NA	NA	Unknown	leaf
C1001032F2	USDA	PI 438934	W-C 2383														yes		MEX	Mexico	North America	Northern America	Vigna unguiculata subsp. unguiculata var. unguiculata cultivar group Sesquipedalis			South of Villa Flores, Chiapas				16.2	-93.25	NA	Advanced/improved cultivar	seed
C1001069C7	LAN	PI 582949	XPELON	582949	UCR 444												no		MEX	Mexico	North America	Northern America	Vigna unguiculata subsp. unguiculata							NA	NA	NA	Unknown	seed
C1001086G5	USDA	PI 582949	XPELON														yes		MEX	Mexico	North America	Northern America	Vigna unguiculata subsp. unguiculata var. unguiculata cultivar group Unguiculata							NA	NA	NA	Landrace/Traditional Cultivar	seed
C1001069D6	LAN	PI 582521	YETTOROJ	582521													no		MEX	Mexico	North America	Northern America	Vigna unguiculata subsp. unguiculata							NA	NA	NA	Unknown	seed
C1001082D6	USDA	PI 582521	YETTOROJ														yes		MEX	Mexico	North America	Northern America	Vigna unguiculata subsp. unguiculata var. unguiculata cultivar group Unguiculata							NA	NA	NA	Landrace/Traditional Cultivar	seed
C1001069D1	LAN	PI 309813	YORI MUNI	309813													yes		MEX	Mexico	North America	Northern America	Vigna unguiculata subsp. unguiculata var. unguiculata cultivar group Unguiculata			Sonora				NA	NA	NA	Unknown	seed
C1001069H2	LAN	PI 312202	YORI MUNI	312202													yes		MEX	Mexico	North America	Northern America	Vigna unguiculata subsp. unguiculata var. unguiculata cultivar group Unguiculata			Sonora				NA	NA	NA	Unknown	seed
C1001035H7	USDA	PI 309813	YORI MUNI														yes		MEX	Mexico	North America	Northern America	Vigna unguiculata			Tetusuari on Rio Mayo, Sonora				NA	NA	NA	Unknown	seed
C1001035D9	USDA	PI 312202	YORI MUNI														no		MEX	Mexico	North America	Northern America	Vigna unguiculata			Market in Alamos, Sonora				NA	NA	NA	Unknown	seed
C1001069B8	LAN	NLJPV001		NLJPV001													yes		MEX	Mexico	North America	Northern America	Vigna unguiculata			Nuevo Leon				NA	NA	NA	Unknown	seed
C1001069D8	LAN	SOJPV001		SOJPV001													yes		MEX	Mexico	North America	Northern America	Vigna unguiculata			Sonora				NA	NA	NA	Unknown	seed
C1001069B9	LAN	TJL 002		TJL	TABASCO												yes		MEX	Mexico	North America	Northern America	Vigna unguiculata			Tabasco				NA	NA	NA	Unknown	seed
C1001069G9	LAN	TPC 001		TPC	TABASCO												yes		MEX	Mexico	North America	Northern America	Vigna unguiculata			Tabasco				NA	NA	NA	Unknown	seed
C1001069E9	LAN	VDL 001		VDL	VERACRUZ												yes		MEX	Mexico	North America	Northern America	Vigna unguiculata			Veracruz				NA	NA	NA	Unknown	seed
C1001031H7	USDA	PI 196301	2925														yes		NIC	Nicaragua	Central America	Central America	Vigna unguiculata subsp. unguiculata var. unguiculata cultivar group Sesquipedalis			El Recreo Experiment Station, El Recreo. Lat/Lon accurate to El Recreo.				12.1667	-84.3167	NA	Unknown	seed
C1001007E7	AGG	AGG 94465 COWP	'G-41'	UQ20Vu10503-1	UQ20Vu10503	G-41											yes		NIC	Nicaragua	Central America	Central America	Vigna unguiculata subsp. unguiculata				Managua			NA	NA	NA	Breeding line	leaf
C1001113F9	IITA	TVu-1387	PI 304150	TVu 1387	Nicaragua	PI 304150	UCR 41	TVu 1996	A-396								yes		NIC	Nicaragua	Central America	Central America	Vigna unguiculata	NIC		Río Blanco				12.8654	-85.2072	204	Landrace/Traditional Cultivar	seed
C1001035E6	USDA	PI 304150	TVu 1387														no		NIC	Nicaragua	Central America	Central America	Vigna unguiculata			La Celera, Managua. Lat/Lon accurate to city level.				12.1	-86.3	NA	Unknown	seed
C1001047G10	USDA	PI 579505	TVu 1387														no		NIC	Nicaragua	Central America	Central America	Vigna unguiculata subsp. unguiculata var. unguiculata cultivar group Unguiculata							NA	NA	NA	Advanced/improved cultivar	seed
C1001069C1	LAN	PI 304150	TVu-1387	304150	TVu 1387	A-396											yes		NIC	Nicaragua	Central America	Central America	Vigna unguiculata subsp. unguiculata var. unguiculata cultivar group Unguiculata			Managua				NA	NA	NA	Unknown	seed
C1001031G11	USDA	PI 406985	W-C 1559														yes		NIC	Nicaragua	Central America	Central America	Vigna unguiculata subsp. unguiculata var. unguiculata cultivar group Sesquipedalis			Along El Barco River, 57 km from Managua, near road to Rama, Boaco Department.				12.0014	-85.0147	NA	Advanced/improved cultivar	seed
C1001142E2	AGG	AGG 37040 COWP	'Chiricane bean'	UQ20Vu10095-1	UQ20Vu10095	Chiricane bean											yes		PAN	Panama	Central America	Central America	Vigna unguiculata subsp. unguiculata							NA	NA	NA	Landrace/Traditional Cultivar	leaf
C1001034H6	USDA	PI 121433	4696														yes		PRY	Paraguay	South America	Southern America	Vigna unguiculata subsp. unguiculata var. unguiculata cultivar group Unguiculata			From the market at Villa Rica. Lat/Lon accurate to city level.				-25.75	-56.4333	NA	Unknown	seed
C1001101H3	IITA	TVu-10110	P 80	TVu 10110	P 80												yes		PRY	Paraguay	South America	Southern America	Vigna unguiculata	PRY		Estancia La Asuncion, Villa Hayes, Presidente Hayes				-23.4425	-58.4438	94	Landrace/Traditional Cultivar	seed
C1001122G3	IITA	TVu-1973	PI 152199	TVu 1973	PI 152199	No.33											yes		PRY	Paraguay	South America	Southern America	Vigna unguiculata subsp. unguiculata	PRY		Estancia La Asuncion, Villa Hayes, Presidente Hayes				-23.4425	-58.4438	94	Landrace/Traditional Cultivar	seed
C1001109C6	IITA	TVu-1775	PYTA	TVu 1775	PYTA	PI 579701	Grif 2563	UCR 3502									no		PRY	Paraguay	South America	Southern America	Vigna unguiculata	PRY		Estancia La Asuncion, Villa Hayes, Presidente Hayes				-23.4425	-58.4438	94	Landrace/Traditional Cultivar	seed
C1001078F12	UCR	TVu-1775	PYTA	TVu 1775													yes		PRY	Paraguay	South America	Southern America	Vigna unguiculata							NA	NA	NA	Landrace/Traditional Cultivar	seed
C1001109E10	IITA	TVu-2276	PYTA	TVu 2276	PYTA												yes		PRY	Paraguay	South America	Southern America	Vigna unguiculata	PRY		Estancia La Asuncion, Villa Hayes, Presidente Hayes				-23.4425	-58.4438	94	Landrace/Traditional Cultivar	seed
C1001034C9	USDA	PI 152195	PYTA														no		PRY	Paraguay	South America	Southern America	Vigna unguiculata subsp. unguiculata var. unguiculata cultivar group Unguiculata							NA	NA	NA	Unknown	seed
C1001034D9	USDA	PI 152196	SAN FRANCISCO														yes		PRY	Paraguay	South America	Southern America	Vigna unguiculata subsp. unguiculata var. unguiculata cultivar group Unguiculata							NA	NA	NA	Unknown	seed
C1001122H2	IITA	TVu-1943	TAPE	TVu 1943	TAPE	PI 579785	Grif 2658	UCR 3551									yes		PRY	Paraguay	South America	Southern America	Vigna unguiculata subsp. unguiculata	PRY		Estancia La Asuncion, Villa Hayes, Presidente Hayes				-23.4425	-58.4438	94	Landrace/Traditional Cultivar	seed
C1001034B9	USDA	PI 152194	TAPE														yes		PRY	Paraguay	South America	Southern America	Vigna unguiculata subsp. unguiculata var. unguiculata cultivar group Unguiculata							NA	NA	NA	Unknown	seed
C1001034E9	USDA	PI 152197	TUPI PYTA														yes		PRY	Paraguay	South America	Southern America	Vigna unguiculata subsp. unguiculata var. unguiculata cultivar group Unguiculata							NA	NA	NA	Unknown	seed
C1001052D9	USDA	PI 579430	TVu 1233														yes		PRY	Paraguay	South America	Southern America	Vigna unguiculata subsp. unguiculata var. unguiculata cultivar group Unguiculata							NA	NA	NA	Advanced/improved cultivar	seed
C1001051H7	USDA	PI 579576	TVu 1518														yes		PRY	Paraguay	South America	Southern America	Vigna unguiculata subsp. unguiculata var. unguiculata cultivar group Unguiculata							NA	NA	NA	Advanced/improved cultivar	seed
C1001053H6	USDA	PI 579662	TVu 1669														yes		PRY	Paraguay	South America	Southern America	Vigna unguiculata subsp. unguiculata var. unguiculata cultivar group Unguiculata							NA	NA	NA	Advanced/improved cultivar	seed
C1001053G11	USDA	PI 579701	TVu 1775														no		PRY	Paraguay	South America	Southern America	Vigna unguiculata subsp. unguiculata var. unguiculata cultivar group Unguiculata							NA	NA	NA	Advanced/improved cultivar	seed
C1001053H11	USDA	PI 579702	TVu 1776														yes		PRY	Paraguay	South America	Southern America	Vigna unguiculata subsp. unguiculata var. unguiculata cultivar group Unguiculata							NA	NA	NA	Advanced/improved cultivar	seed
C1001055D10	USDA	PI 579784	TVu 1942														yes		PRY	Paraguay	South America	Southern America	Vigna unguiculata subsp. unguiculata var. unguiculata cultivar group Unguiculata							NA	NA	NA	Advanced/improved cultivar	seed
C1001055E10	USDA	PI 579785	TVu 1943														yes		PRY	Paraguay	South America	Southern America	Vigna unguiculata subsp. unguiculata var. unguiculata cultivar group Unguiculata							NA	NA	NA	Advanced/improved cultivar	seed
C1001055F10	USDA	PI 579786	TVu 1944														yes		PRY	Paraguay	South America	Southern America	Vigna unguiculata subsp. unguiculata var. unguiculata cultivar group Unguiculata							NA	NA	NA	Advanced/improved cultivar	seed
C1001057D1	USDA	PI 579806	TVu 1973														yes		PRY	Paraguay	South America	Southern America	Vigna unguiculata subsp. unguiculata var. unguiculata cultivar group Unguiculata							NA	NA	NA	Advanced/improved cultivar	seed
C1001034B10	USDA	PI 162925	TVu 1944														yes		PRY	Paraguay	South America	Southern America	Vigna unguiculata subsp. unguiculata var. unguiculata cultivar group Unguiculata			Market at Villarrica. Lat/Lon accurate to city level.				-25.75	-56.4333	NA	Unknown	seed
C1001034F9	USDA	PI 152199	TVu 1973														no		PRY	Paraguay	South America	Southern America	Vigna unguiculata subsp. unguiculata var. unguiculata cultivar group Unguiculata							NA	NA	NA	Unknown	seed
C1001034A10	USDA	PI 162924	XAPE 3443 II L8														yes		PRY	Paraguay	South America	Southern America	Vigna unguiculata subsp. unguiculata var. unguiculata cultivar group Unguiculata							NA	NA	NA	Unknown	seed
C1001007A9	AGG	AGG 45565 COWP	'XAPE 3443 II L8'	UQ20Vu10116-1	UQ20Vu10116	XAPE 3443 II L8											no		PRY	Paraguay	South America	Southern America	Vigna unguiculata subsp. unguiculata		24/02/1948					NA	NA	NA	Breeding line	leaf
C1001065A10	LAN	PI 154134	BOCANEGRA	154134													no		PER	Peru	South America	Southern America	Vigna unguiculata subsp. unguiculata var. unguiculata cultivar group Unguiculata			Piura				NA	NA	NA	Unknown	seed
C1001109F10	IITA	TVu-2280	BOCANEGRA	TVu 2280	BOCANEGRA												yes		PER	Peru	South America	Southern America	Vigna unguiculata	PER		Puerto Inca, Huánuco				-9.18997	-75.0152	229	Landrace/Traditional Cultivar	seed
C1001079H1	UCR	TVu-2280	BOCANEGRA	TVu 2280													yes		PER	Peru	South America	Southern America	Vigna unguiculata							NA	NA	NA	Landrace/Traditional Cultivar	seed
C1001034G9	USDA	PI 154134	BOCANEGRA														yes		PER	Peru	South America	Southern America	Vigna unguiculata			From Piura. Lat/Lon accurate to city level.				-5.2	-80.6333	NA	Unknown	seed
C1001069D4	LAN	PI 390831	Chiclayo Pardo	390831													yes		PER	Peru	South America	Southern America	Vigna unguiculata subsp. unguiculata var. unguiculata cultivar group Unguiculata			Huanuco				NA	NA	NA	Unknown	seed
C1001039F3	USDA	PI 390831	Chiclayo Pardo														no		PER	Peru	South America	Southern America	Vigna unguiculata			Universidad Nacional Agraria de la Selva, Tingo Maria. Lat/Lon accurate to city level. Huánuco, Peru				-9.3	-75.9833	NA	Advanced/improved cultivar	seed
C1001065D12	LAN	PI 291011	FREJOL DE CASTILLA	291011													yes		PER	Peru	South America	Southern America	Vigna unguiculata subsp. unguiculata var. unguiculata cultivar group Unguiculata			Lima				NA	NA	NA	Unknown	seed
C1001036G5	USDA	PI 291011	FREJOL DE CASTILLA														yes		PER	Peru	South America	Southern America	Vigna unguiculata			Indian market, Lima				NA	NA	NA	Unknown	seed
C1001065C8	LAN	PI 451947	P 7788	451947	P7788												yes		PER	Peru	South America	Southern America	Vigna unguiculata			Lima				NA	NA	NA	Unknown	seed
C1001026G10	USDA	PI 451947	P 7788														yes		PER	Peru	South America	Southern America	Vigna unguiculata			Lima				NA	NA	NA	Unknown	seed
C1001065B8	LAN	PI 451948	P 7791	451948	P7791												yes		PER	Peru	South America	Southern America	Vigna unguiculata			Lima				NA	NA	NA	Unknown	seed
C1001026A11	USDA	PI 451948	P 7791														no		PER	Peru	South America	Southern America	Vigna unguiculata			Lima				NA	NA	NA	Unknown	seed
C1001026B11	USDA	PI 451949	P 8556														yes		PER	Peru	South America	Southern America	Vigna unguiculata			Lima				NA	NA	NA	Unknown	seed
C1001010G3	AGG	AGG 306406 COWP	'Peru local'	UQ20Vu10595-1	UQ20Vu10595	Peru local											yes		PER	Peru	South America	Southern America	Vigna unguiculata subsp. unguiculata							NA	NA	NA	Unknown	leaf
C1001142D6	AGG	AGG 322683 COWP	'Q9168'	UQ20Vu10782-1	UQ20Vu10782	Q9168											yes		PER	Peru	South America	Southern America	Vigna unguiculata subsp. unguiculata						Hospital grounds,Tumbes.	-3.05	-80.0333	NA	Unknown	leaf
C1001122F6	IITA	TVu-2373	PI 202802	TVu 2373	PI 202802												no		PER	Peru	South America	Southern America	Vigna unguiculata subsp. unguiculata	PLW		Ngerulmud, Melekeok				7.51498	134.583	56	Landrace/Traditional Cultivar	seed
C1001051H3	USDA	PI 579544	TVu 1454														yes		PER	Peru	South America	Southern America	Vigna unguiculata subsp. unguiculata var. unguiculata cultivar group Unguiculata							NA	NA	NA	Advanced/improved cultivar	seed
C1001058F3	USDA	PI 579913	TVu 2373														no		PER	Peru	South America	Southern America	Vigna unguiculata subsp. unguiculata var. unguiculata cultivar group Unguiculata							NA	NA	NA	Landrace/Traditional Cultivar	seed
C1001033G3	USDA	PI 202802	TVu 2373														yes		PER	Peru	South America	Southern America	Vigna unguiculata			From Rev. A.F. Reifsnyder, Ahuaytia River Mission, Huanuco District				NA	NA	NA	Unknown	seed
C1001065B11	LAN	PI 202802	TVu-2373	202802	TVu 2373												no		PER	Peru	South America	Southern America	Vigna unguiculata subsp. unguiculata var. unguiculata cultivar group Unguiculata			Huanuco				NA	NA	NA	Unknown	seed
C1001069E4	LAN	PI 390832	W-C 1193	390832	W-C1193												no		PER	Peru	South America	Southern America	Vigna unguiculata subsp. unguiculata var. unguiculata cultivar group Unguiculata			Lima				NA	NA	NA	Unknown	seed
C1001039G3	USDA	PI 390832	W-C 1193														yes		PER	Peru	South America	Southern America	Vigna unguiculata			Private garden, Tingo Maria				NA	NA	NA	Advanced/improved cultivar	seed
C1001079B1	UCR	TVu-1811	PI 170962	TVu 1811													yes		PRI	Puerto Rico	Central America	West Indies	Vigna unguiculata							NA	NA	NA	Landrace/Traditional Cultivar	seed
C1001032D7	USDA	PI 487526	K-29														yes		PRI	Puerto Rico	Central America	West Indies	Vigna unguiculata subsp. unguiculata var. unguiculata cultivar group Sesquipedalis	PRI		Puerto Rico				NA	NA	NA	Advanced/improved cultivar	seed	Mixed seed - brown
C1001032F7	USDA	PI 487528	L-1														yes		PRI	Puerto Rico	Central America	West Indies	Vigna unguiculata subsp. unguiculata var. unguiculata cultivar group Sesquipedalis	PRI		Puerto Rico				NA	NA	NA	Advanced/improved cultivar	seed
C1001032H7	USDA	PI 487530	L-3														yes		PRI	Puerto Rico	Central America	West Indies	Vigna unguiculata subsp. unguiculata var. unguiculata cultivar group Sesquipedalis	PRI		Puerto Rico				NA	NA	NA	Advanced/improved cultivar	seed	Mixed seed - black
C1001045B8	USDA	PI 533009	TARS-36														yes		PRI	Puerto Rico	Central America	West Indies	Vigna unguiculata subsp. unguiculata var. unguiculata cultivar group Unguiculata	PRI		Puerto Rico				NA	NA	NA	Breeding line	seed
C1001045D8	USDA	PI 533011	TARS-48														yes		PRI	Puerto Rico	Central America	West Indies	Vigna unguiculata subsp. unguiculata var. unguiculata cultivar group Unguiculata	PRI		Puerto Rico				NA	NA	NA	Breeding line	seed
C1001045C8	USDA	PI 533010	TARS-62														yes		PRI	Puerto Rico	Central America	West Indies	Vigna unguiculata subsp. unguiculata var. unguiculata cultivar group Unguiculata	PRI		Puerto Rico				NA	NA	NA	Breeding line	seed
C1001086H4	USDA	PI 582941	UCR 353														yes		PRI	Puerto Rico	Central America	West Indies	Vigna unguiculata subsp. unguiculata var. unguiculata cultivar group Unguiculata	PRI		Puerto Rico				NA	NA	NA	Landrace/Traditional Cultivar	seed
C1001086B5	USDA	PI 582943	UCR 355														yes		PRI	Puerto Rico	Central America	West Indies	Vigna unguiculata subsp. unguiculata var. unguiculata cultivar group Unguiculata	PRI		Puerto Rico				NA	NA	NA	Landrace/Traditional Cultivar	seed
C1001074B3	UCR	Gorda															yes		PRI	Puerto Rico	Central America	West Indies	Vigna unguiculata							NA	NA	NA	Breeding line	seed
C1001114B1	IITA	TVu-6826	EX TVU 3958	TVu 6826	EX TVu 3958												yes		SUR	Suriname	South America	Southern America	Vigna unguiculata	SUR		Boven Saramacca, Sipaliwini				3.91931	-56.0278	164	Landrace/Traditional Cultivar	seed
C1001111B2	IITA	TVu-3958	KOUSEBAND LP 16	TVu 3958	KOUSEBAND LP 16												yes		SUR	Suriname	South America	Southern America	Vigna unguiculata	SUR		Boven Saramacca, Sipaliwini				3.91931	-56.0278	164	Landrace/Traditional Cultivar	seed
C1001079B8	UCR	TVu-6477	PREVIOUS TVU 1268-2	TVu 6477													yes		SUR	Suriname	South America	Southern America	Vigna unguiculata							NA	NA	NA	Landrace/Traditional Cultivar	seed
C1001032G2	USDA	PI 468104	PRT 4														yes		SUR	Suriname	South America	Southern America	Vigna unguiculata subsp. unguiculata var. unguiculata cultivar group Sesquipedalis			Market, Paramaribo. Lat/Lon accurate to city level.				5.83333	-55.1667	NA	Unknown	seed
C1001123F4	IITA	TVu-6477	PREVIOUS TVU 1268-2	TVu 6477	PREVIOUS TVu 1268-2	PI 580134	Grif 3017	UCR 3741									yes		SUR	Suriname	South America	Southern America	Vigna unguiculata	UGA		KAMPALA				0.362846	32.6037	1199	Landrace/Traditional Cultivar	seed
C1001052D12	USDA	PI 579454	TVu 1264														yes		SUR	Suriname	South America	Southern America	Vigna unguiculata subsp. unguiculata var. unguiculata cultivar group Unguiculata							NA	NA	NA	Advanced/improved cultivar	seed
C1001052E12	USDA	PI 579455	TVu 1265														yes		SUR	Suriname	South America	Southern America	Vigna unguiculata subsp. unguiculata var. unguiculata cultivar group Unguiculata							NA	NA	NA	Advanced/improved cultivar	seed
C1001052F12	USDA	PI 579456	TVu 1266														yes		SUR	Suriname	South America	Southern America	Vigna unguiculata subsp. unguiculata var. unguiculata cultivar group Unguiculata							NA	NA	NA	Advanced/improved cultivar	seed
C1001054A1	USDA	PI 579457	TVu 1267														yes		SUR	Suriname	South America	Southern America	Vigna unguiculata subsp. unguiculata var. unguiculata cultivar group Unguiculata							NA	NA	NA	Advanced/improved cultivar	seed
C1001054B1	USDA	PI 579458	TVu 1268														yes		SUR	Suriname	South America	Southern America	Vigna unguiculata subsp. unguiculata var. unguiculata cultivar group Unguiculata							NA	NA	NA	Advanced/improved cultivar	seed
C1001054C1	USDA	PI 579459	TVu 1269														yes		SUR	Suriname	South America	Southern America	Vigna unguiculata subsp. unguiculata var. unguiculata cultivar group Unguiculata							NA	NA	NA	Advanced/improved cultivar	seed
C1001058G11	USDA	PI 579979	TVu 3642														yes		SUR	Suriname	South America	Southern America	Vigna unguiculata subsp. unguiculata var. unguiculata cultivar group Unguiculata							NA	NA	NA	Landrace/Traditional Cultivar	seed
C1001058H11	USDA	PI 579980	TVu 3643														yes		SUR	Suriname	South America	Southern America	Vigna unguiculata subsp. unguiculata var. unguiculata cultivar group Unguiculata							NA	NA	NA	Landrace/Traditional Cultivar	seed
C1001066C10	USDA	PI 580134	TVu 6477														yes		SUR	Suriname	South America	Southern America	Vigna unguiculata subsp. unguiculata var. unguiculata cultivar group Unguiculata							NA	NA	NA	Landrace/Traditional Cultivar	seed
C1001062D7	USDA	PI 580398	TVu 7295														yes		SUR	Suriname	South America	Southern America	Vigna unguiculata subsp. unguiculata var. unguiculata cultivar group Unguiculata							NA	NA	NA	Landrace/Traditional Cultivar	seed
C1001062E7	USDA	PI 580399	TVu 7296														yes		SUR	Suriname	South America	Southern America	Vigna unguiculata subsp. unguiculata var. unguiculata cultivar group Unguiculata							NA	NA	NA	Landrace/Traditional Cultivar	seed
C1001062F7	USDA	PI 580400	TVu 7297														yes		SUR	Suriname	South America	Southern America	Vigna unguiculata subsp. unguiculata var. unguiculata cultivar group Unguiculata							NA	NA	NA	Landrace/Traditional Cultivar	seed
C1001062B8	USDA	PI 580405	TVu 7303														yes		SUR	Suriname	South America	Southern America	Vigna unguiculata subsp. unguiculata var. unguiculata cultivar group Unguiculata							NA	NA	NA	Landrace/Traditional Cultivar	seed
C1001081A7	USDA	PI 582428	LAURA B														yes		TTO	Trinidad and Tobago	Central America	West Indies	Vigna unguiculata subsp. unguiculata var. unguiculata cultivar group Unguiculata							NA	NA	NA	Landrace/Traditional Cultivar	seed
C1001034D3	USDA	PI 582429	LOS BANOS BUSH SITAO														yes		TTO	Trinidad and Tobago	Central America	West Indies	Vigna unguiculata subsp. unguiculata var. unguiculata cultivar group Sesquipedalis							NA	NA	NA	Advanced/improved cultivar	seed
C1001035E11	USDA	PI 321640	22316														yes		USA	United States of America	North America	Northern America	Vigna unguiculata subsp. unguiculata var. unguiculata cultivar group Unguiculata			Papago Indian Reservation, Chukut Kuk District, Newfields, Arizona.				NA	NA	NA	Advanced/improved cultivar	seed
C1001007E4	AGG	AGG 57317 COWP	'14'	UQ20Vu10157-1	UQ20Vu10157	14											yes		USA	United States of America	North America	Northern America	Vigna unguiculata subsp. unguiculata							NA	NA	NA	Landrace/Traditional Cultivar	leaf
C1001110C9	IITA	TVu-408	1-C 2238C	TVu 408	1-C 2238C												yes		USA	United States of America	North America	Northern America	Vigna unguiculata	USA		3900 Road, Dearing, Montgomery County, KS 67340, United States of America				37.0902	-95.7129	259	Landrace/Traditional Cultivar	seed
C1001005B11	AGG	AGG 85586 COWP	'2-13-6'	UQ20Vu10484-1	UQ20Vu10484	2-13-6											yes		USA	United States of America	North America	Northern America	Vigna unguiculata subsp. unguiculata							NA	NA	NA	Breeding line	leaf
C1001008C4	AGG	AGG 85585 COWP	'37136'	UQ20Vu10483-1	UQ20Vu10483	37136											yes		USA	United States of America	North America	Northern America	Vigna unguiculata subsp. unguiculata							NA	NA	NA	Breeding line	leaf
C1001005E8	AGG	AGG 85584 COWP	'38384'	UQ20Vu10482-1	UQ20Vu10482	38384											yes		USA	United States of America	North America	Northern America	Vigna unguiculata subsp. unguiculata							NA	NA	NA	Breeding line	leaf
C1001097G5	IITA	TVu-2046	68 F 52	TVu 2046	68 F 52	PI 579837	Grif 2714	UCR 3575									yes		USA	United States of America	North America	Northern America	Vigna unguiculata	USA		FLORIDA				27.8333	-81.717	345	Landrace/Traditional Cultivar	seed
C1001122C5	IITA	TVu-2104	69 F 159	TVu 2104	69 F 159	PI 579868	Grif 2745	UCR 3600									yes		USA	United States of America	North America	Northern America	Vigna unguiculata subsp. unguiculata	USA		FLORIDA				27.8333	-81.717	345	Landrace/Traditional Cultivar	seed
C1001109C9	IITA	TVu-2081	69 F 75	TVu 2081	69 F 75												yes		USA	United States of America	North America	Northern America	Vigna unguiculata	USA		FLORIDA				27.8333	-81.717	345	Landrace/Traditional Cultivar	seed
C1001122E5	IITA	TVu-2085	69 F 81	TVu 2085	69 F 81	PI 579856	Grif 2733	UCR 3589									yes		USA	United States of America	North America	Northern America	Vigna unguiculata subsp. unguiculata	USA		FLORIDA				27.8333	-81.717	345	Landrace/Traditional Cultivar	seed
C1001122G5	IITA	TVu-2130	70 S 61	TVu 2130	70 S 61	PI 579883	Grif 2760	UCR 3611									yes		USA	United States of America	North America	Northern America	Vigna unguiculata subsp. unguiculata	USA		FLORIDA				27.8333	-81.717	345	Landrace/Traditional Cultivar	seed
C1001122H5	IITA	TVu-2154	70 S 948	TVu 2154	70 S 948	PI 579897	Grif 2774	UCR 4175									yes		USA	United States of America	North America	Northern America	Vigna unguiculata subsp. unguiculata	USA		FLORIDA				27.8333	-81.717	345	Landrace/Traditional Cultivar	seed
C1001006D12	AGG	AGG 317985 COWP	'8517'	UQ20Vu10760-1	UQ20Vu10760	8517											yes		USA	United States of America	North America	Northern America	Vigna unguiculata subsp. unguiculata				California			NA	NA	NA	Breeding line	leaf
C1001010G2	AGG	AGG 312396 COWP	'97-15-33'	UQ20Vu10749-1	UQ20Vu10749	97-15-33											yes		USA	United States of America	North America	Northern America	Vigna unguiculata				California			NA	NA	NA	Breeding line	leaf
C1001029E11	USDA	PI 663005	ALA BROWNEYE														yes		USA	United States of America	North America	Northern America	Vigna unguiculata			Alabama				NA	NA	NA	Unknown	seed
C1001065A6	USDA	PI 663007	ALA CROWDER														yes		USA	United States of America	North America	Northern America	Vigna unguiculata			Alabama				NA	NA	NA	Unknown	seed
C1001036E11	USDA	PI 293447	ALABAMA BLACKEYE														yes		USA	United States of America	North America	Northern America	Vigna unguiculata subsp. unguiculata var. unguiculata cultivar group Unguiculata							NA	NA	NA	Unknown	seed
C1001109F7	IITA	TVu-1836	ALABAMA BROWNEYE	TVu 1836	ALABAMA BROWNEYE	PI 579735	Grif 2599	UCR 3517									yes		USA	United States of America	North America	Northern America	Vigna unguiculata	USA		3900 Road, Dearing, Montgomery County, KS 67340, United States of America				37.0902	-95.7129	259	Breeding line	seed
C1001036F11	USDA	PI 293448	ALABAMA BROWNEYE														no		USA	United States of America	North America	Northern America	Vigna unguiculata subsp. unguiculata var. unguiculata cultivar group Unguiculata							NA	NA	NA	Unknown	seed
C1001030H1	USDA	PI 663028	ALABAMA BROWNEYE														no		USA	United States of America	North America	Northern America	Vigna unguiculata			Georgia				NA	NA	NA	Unknown	seed
C1001030C10	USDA	PI 663095	ALABAMA BROWNEYE														yes		USA	United States of America	North America	Northern America	Vigna unguiculata			Georgia				NA	NA	NA	Unknown	seed
C1001113B4	IITA	TVu-1008	ALABAMA BUNCH	TVu 1008	ALABAMA BUNCH	PI 579286	Grif 2125	UCR 3081									yes		USA	United States of America	North America	Northern America	Vigna unguiculata	USA		3900 Road, Dearing, Montgomery County, KS 67340, United States of America				37.0902	-95.7129	259	Breeding line	seed
C1001036G11	USDA	PI 293449	ALABAMA BUNCH														yes		USA	United States of America	North America	Northern America	Vigna unguiculata subsp. unguiculata var. unguiculata cultivar group Unguiculata							NA	NA	NA	Unknown	seed
C1001030E11	USDA	PI 663105	ALABAMA BUNCH														yes		USA	United States of America	North America	Northern America	Vigna unguiculata			Georgia				NA	NA	NA	Unknown	seed
C1001109D5	IITA	TVu-1710	ALABAMA CROWDER	TVu 1710	ALABAMA CROWDER	PI 579681	Grif 2540	UCR 3486									yes		USA	United States of America	North America	Northern America	Vigna unguiculata	USA		3900 Road, Dearing, Montgomery County, KS 67340, United States of America				37.0902	-95.7129	259	Breeding line	seed
C1001036H11	USDA	PI 293450	ALABAMA CROWDER														yes		USA	United States of America	North America	Northern America	Vigna unguiculata subsp. unguiculata var. unguiculata cultivar group Unguiculata							NA	NA	NA	Unknown	seed
C1001110E12	IITA	TVu-565	ALABAMA CROWDER A	TVu 565	ALABAMA CROWDER A	PI 583520	UCR 4591										yes		USA	United States of America	North America	Northern America	Vigna unguiculata	USA		3900 Road, Dearing, Montgomery County, KS 67340, United States of America				37.0902	-95.7129	259	Breeding line	seed
C1001110F12	IITA	TVu-566	ALABAMA CROWDER B	TVu 566	ALABAMA CROWDER B												yes		USA	United States of America	North America	Northern America	Vigna unguiculata	USA		3900 Road, Dearing, Montgomery County, KS 67340, United States of America				37.0902	-95.7129	259	Breeding line	seed
C1001036A12	USDA	PI 293451	ALABAMA LONG														yes		USA	United States of America	North America	Northern America	Vigna unguiculata subsp. unguiculata var. unguiculata cultivar group Unguiculata							NA	NA	NA	Unknown	seed
C1001030B10	USDA	PI 663094	ALABAMA LONG														no		USA	United States of America	North America	Northern America	Vigna unguiculata			Georgia				NA	NA	NA	Unknown	seed
C1001036B12	USDA	PI 293452	ALABAMA PUFFY														yes		USA	United States of America	North America	Northern America	Vigna unguiculata subsp. unguiculata var. unguiculata cultivar group Unguiculata							NA	NA	NA	Unknown	seed
C1001029C11	USDA	PI 663003	ALABUNCH														yes		USA	United States of America	North America	Northern America	Vigna unguiculata			Alabama				NA	NA	NA	Unknown	seed
C1001031E1	USDA	PI 663119	ALABUNCH														yes		USA	United States of America	North America	Northern America	Vigna unguiculata			Georgia				NA	NA	NA	Unknown	seed
C1001029B11	USDA	PI 663002	ALALONG														yes		USA	United States of America	North America	Northern America	Vigna unguiculata			Alabama				NA	NA	NA	Unknown	seed
C1001005E2	AGG	AGG 70162 COWP	'ARK 256'	UQ20Vu10206-1	UQ20Vu10206	ARK 256											yes		USA	United States of America	North America	Northern America	Vigna unguiculata subsp. unguiculata							NA	NA	NA	Breeding line	leaf
C1001005D12	AGG	AGG 70163 COWP	'ARK 276'	UQ20Vu10207-1	UQ20Vu10207	ARK 276											yes		USA	United States of America	North America	Northern America	Vigna unguiculata subsp. unguiculata							NA	NA	NA	Breeding line	leaf
C1001113A5	IITA	TVu-1045	ARLINGTON	TVu 1045	ARLINGTON	PI 579314	Grif 2155	UCR 3108									no		USA	United States of America	North America	Northern America	Vigna unguiculata	USA		3900 Road, Dearing, Montgomery County, KS 67340, United States of America				37.0902	-95.7129	259	Breeding line	seed
C1001109G7	IITA	TVu-1838	ARLINGTON	TVu 1838	ARLINGTON	PI 579736	Grif 2600	UCR 3518									yes		USA	United States of America	North America	Northern America	Vigna unguiculata	USA		3900 Road, Dearing, Montgomery County, KS 67340, United States of America				37.0902	-95.7129	259	Breeding line	seed
C1001036C12	USDA	PI 293453	ARLINGTON														yes		USA	United States of America	North America	Northern America	Vigna unguiculata subsp. unguiculata var. unguiculata cultivar group Unguiculata							NA	NA	NA	Unknown	seed
C1001030G10	USDA	PI 663099	ARLINGTON														no		USA	United States of America	North America	Northern America	Vigna unguiculata			Georgia				NA	NA	NA	Unknown	seed
C1001110A5	IITA	TVu-205	ARLINGTON C	TVu 205	ARLINGTON C	PI 579012	Grif 1848	UCR 2825									yes		USA	United States of America	North America	Northern America	Vigna unguiculata	USA		3900 Road, Dearing, Montgomery County, KS 67340, United States of America				37.0902	-95.7129	259	Breeding line	seed
C1001036D12	USDA	PI 293454	AZUL GRANDE														yes		USA	United States of America	North America	Northern America	Vigna unguiculata subsp. unguiculata var. unguiculata cultivar group Unguiculata							NA	NA	NA	Unknown	seed
C1001030D11	USDA	PI 663104	AZUL GRANDE														no		USA	United States of America	North America	Northern America	Vigna unguiculata			Georgia				NA	NA	NA	Unknown	seed
C1001099B8	USDA	PI 664526	'Baby Cream'														yes		USA	United States of America	North America	Northern America	Vigna unguiculata subsp. unguiculata var. unguiculata cultivar group Unguiculata			South Carolina				NA	NA	NA	Advanced/improved cultivar	seed
C1001116H11	IITA	TVu-430	BAKINDO	TVu 430	BAKINDO	PI 579119	Grif 1957	UCR 2912									yes		USA	United States of America	North America	Northern America	Vigna unguiculata	USA		3900 Road, Dearing, Montgomery County, KS 67340, United States of America				37.0902	-95.7129	259	Landrace/Traditional Cultivar	seed
C1001004G3	AGG	AGG 85571 COWP	'Bambey 23'	UQ20Vu10470-1	UQ20Vu10470	Bambey 23											yes		USA	United States of America	North America	Northern America	Vigna unguiculata subsp. unguiculata							NA	NA	NA	Breeding line	leaf
C1001099G6	USDA	PI 664515	'Bettergreen'														yes		USA	United States of America	North America	Northern America	Vigna unguiculata subsp. unguiculata var. unguiculata cultivar group Unguiculata			South Carolina				NA	NA	NA	Advanced/improved cultivar	seed
C1001099A7	USDA	PI 664517	'Bettergro Blackeye'														yes		USA	United States of America	North America	Northern America	Vigna unguiculata subsp. unguiculata var. unguiculata cultivar group Unguiculata			South Carolina				NA	NA	NA	Advanced/improved cultivar	seed
C1001099B7	USDA	PI 664518	'Bettersnap'														yes		USA	United States of America	North America	Northern America	Vigna unguiculata subsp. unguiculata var. unguiculata cultivar group Unguiculata			South Carolina				NA	NA	NA	Advanced/improved cultivar	seed
C1001028B12	USDA	PI 601085	'BIG BOY PURPLEHULL'														yes		USA	United States of America	North America	Northern America	Vigna unguiculata							NA	NA	NA	Advanced/improved cultivar	seed
C1001036E12	USDA	PI 293455	BLACK														yes		USA	United States of America	North America	Northern America	Vigna unguiculata subsp. unguiculata var. unguiculata cultivar group Unguiculata							NA	NA	NA	Unknown	seed
C1001030H10	USDA	PI 663100	BLACK														no		USA	United States of America	North America	Northern America	Vigna unguiculata			Georgia				NA	NA	NA	Unknown	seed
C1001030B11	USDA	PI 663102	BLACK														yes		USA	United States of America	North America	Northern America	Vigna unguiculata			Georgia				NA	NA	NA	Unknown	seed
C1001030C8	USDA	PI 663079	BLACK ALABAMA														yes		USA	United States of America	North America	Northern America	Vigna unguiculata			Georgia				NA	NA	NA	Unknown	seed
C1001036F12	USDA	PI 293456	BLACK CROWDER														yes		USA	United States of America	North America	Northern America	Vigna unguiculata subsp. unguiculata var. unguiculata cultivar group Unguiculata							NA	NA	NA	Unknown	seed
C1001031F2	USDA	PI 663128	BLACK CROWDER														yes		USA	United States of America	North America	Northern America	Vigna unguiculata			Georgia				NA	NA	NA	Unknown	seed
C1001037A1	USDA	PI 293457	BLACKEYE														yes		USA	United States of America	North America	Northern America	Vigna unguiculata subsp. unguiculata var. unguiculata cultivar group Unguiculata							NA	NA	NA	Unknown	seed
C1001028F11	USDA	PI 592377	BLACKEYE														yes		USA	United States of America	North America	Northern America	Vigna unguiculata			Massachusetts				NA	NA	NA	Unknown	seed
C1001030D9	USDA	PI 663088	BLACKEYE														no		USA	United States of America	North America	Northern America	Vigna unguiculata			Georgia				NA	NA	NA	Unknown	seed
C1001010F2	AGG	AGG 306452 COWP	'Blackeye'	UQ20Vu10635-1	UQ20Vu10635	Blackeye											no		USA	United States of America	North America	Northern America	Vigna unguiculata subsp. unguiculata		05/11/1963					NA	NA	NA	Breeding line	leaf
C1001037E1	USDA	PI 293461	BLACKEYE 1239														yes		USA	United States of America	North America	Northern America	Vigna unguiculata subsp. unguiculata var. unguiculata cultivar group Unguiculata							NA	NA	NA	Unknown	seed
C1001030E8	USDA	PI 663081	BLACKEYE 1239														yes		USA	United States of America	North America	Northern America	Vigna unguiculata			Georgia				NA	NA	NA	Unknown	seed
C1001037F1	USDA	PI 293462	BLACKEYE 152														yes		USA	United States of America	North America	Northern America	Vigna unguiculata subsp. unguiculata var. unguiculata cultivar group Unguiculata							NA	NA	NA	Unknown	seed
C1001110A10	IITA	TVu-445	BLACKEYE 5	TVu 445	BLACKEYE 5	PI 579125	Grif 1963	UCR 2927									yes		USA	United States of America	North America	Northern America	Vigna unguiculata	USA		3900 Road, Dearing, Montgomery County, KS 67340, United States of America				37.0902	-95.7129	259	Breeding line	seed
C1001037B1	USDA	PI 293458	BLACKEYE 5														yes		USA	United States of America	North America	Northern America	Vigna unguiculata subsp. unguiculata var. unguiculata cultivar group Unguiculata							NA	NA	NA	Unknown	seed
C1001006F10	AGG	AGG 12377 COWP	'Blackeye 5'	UQ20Vu10009-1	UQ20Vu10009	Blackeye 5											yes		USA	United States of America	North America	Northern America	Vigna unguiculata subsp. unguiculata							NA	NA	NA	Breeding line	leaf
C1001124H4	IITA	TVu-443	BLACKEYE 5A	TVu 443	BLACKEYE 5A												yes		USA	United States of America	North America	Northern America	Vigna unguiculata	USA		3900 Road, Dearing, Montgomery County, KS 67340, United States of America				37.0902	-95.7129	259	Landrace/Traditional Cultivar	seed
C1001037C1	USDA	PI 293459	BLACKEYE 7														yes		USA	United States of America	North America	Northern America	Vigna unguiculata subsp. unguiculata var. unguiculata cultivar group Unguiculata							NA	NA	NA	Unknown	seed
C1001030E9	USDA	PI 663089	BLACKEYE 7														yes		USA	United States of America	North America	Northern America	Vigna unguiculata			Georgia				NA	NA	NA	Unknown	seed
C1001037D1	USDA	PI 293460	BLACKEYE 72														yes		USA	United States of America	North America	Northern America	Vigna unguiculata subsp. unguiculata var. unguiculata cultivar group Unguiculata							NA	NA	NA	Unknown	seed
C1001028E10	USDA	PI 592368	BLACKEYE GEORGIA														yes		USA	United States of America	North America	Northern America	Vigna unguiculata			Georgia				NA	NA	NA	Unknown	seed
C1001109E5	IITA	TVu-1715	BLACKEYE NO 1239	TVu 1715	BLACKEYE NO 1239	PI 579683	Grif 2542	UCR 3488									no		USA	United States of America	North America	Northern America	Vigna unguiculata	USA		3900 Road, Dearing, Montgomery County, KS 67340, United States of America				37.0902	-95.7129	259	Breeding line	seed
C1001078D12	UCR	TVu-1715	BLACKEYE NO 1239	TVu 1715													yes		USA	United States of America	North America	Northern America	Vigna unguiculata							NA	NA	NA	Landrace/Traditional Cultivar	seed
C1001109B12	IITA	TVu-2500	BLACKEYE NO 152	TVu 2500	BLACKEYE NO 152	PI 579940	Grif 2819	UCR 3637									no		USA	United States of America	North America	Northern America	Vigna unguiculata	USA		3900 Road, Dearing, Montgomery County, KS 67340, United States of America				37.0902	-95.7129	259	Breeding line	seed
C1001029A12	USDA	PI 663015	BLACKEYE PRINCESS ANNE														yes		USA	United States of America	North America	Northern America	Vigna unguiculata			Virginia				NA	NA	NA	Unknown	seed
C1001037G1	USDA	PI 293463	BLACKEYE WHITE CROWDER														yes		USA	United States of America	North America	Northern America	Vigna unguiculata subsp. unguiculata var. unguiculata cultivar group Unguiculata							NA	NA	NA	Unknown	seed
C1001030D8	USDA	PI 663080	BLACKEYE WHITE CROWDER														yes		USA	United States of America	North America	Northern America	Vigna unguiculata			Georgia				NA	NA	NA	Unknown	seed
C1001030G8	USDA	PI 663083	BLACKEYE WILT RESISTANT														yes		USA	United States of America	North America	Northern America	Vigna unguiculata			Georgia				NA	NA	NA	Unknown	seed
C1001097F5	IITA	TVu-1739	BLACKEYE X IRON	TVu 1739	BLACKEYE X IRON												yes		USA	United States of America	North America	Northern America	Vigna unguiculata	USA		3900 Road, Dearing, Montgomery County, KS 67340, United States of America				37.0902	-95.7129	259	Breeding line	seed
C1001123D2	IITA	TVu-1934	BLACKEYE X IRON	TVu 1934	BLACKEYE X IRON	PI 579778	Grif 2651	UCR 3547									yes		USA	United States of America	North America	Northern America	Vigna unguiculata subsp. unguiculata	USA		3900 Road, Dearing, Montgomery County, KS 67340, United States of America				37.0902	-95.7129	259	Breeding line	seed
C1001122G8	IITA	TVu-2356	BLACKEYE X IRON	TVu 2356	BLACKEYE X IRON	PI 579911	Grif 2789	UCR 4183									yes		USA	United States of America	North America	Northern America	Vigna unguiculata subsp. unguiculata	USA		3900 Road, Dearing, Montgomery County, KS 67340, United States of America				37.0902	-95.7129	259	Landrace/Traditional Cultivar	seed
C1001037H1	USDA	PI 293464	BLACKS														yes		USA	United States of America	North America	Northern America	Vigna unguiculata subsp. unguiculata var. unguiculata cultivar group Unguiculata							NA	NA	NA	Unknown	seed
C1001029C10	USDA	PI 662995	BLACKS														yes		USA	United States of America	North America	Northern America	Vigna unguiculata			Virginia				NA	NA	NA	Unknown	seed
C1001030H3	USDA	PI 663044	BLACKS														yes		USA	United States of America	North America	Northern America	Vigna unguiculata			Georgia				NA	NA	NA	Unknown	seed
C1001030D4	USDA	PI 663048	BLUE GOOSE														yes		USA	United States of America	North America	Northern America	Vigna unguiculata			Georgia				NA	NA	NA	Unknown	seed
C1001037A2	USDA	PI 293466	BRABHAM														no		USA	United States of America	North America	Northern America	Vigna unguiculata subsp. unguiculata var. unguiculata cultivar group Unguiculata							NA	NA	NA	Unknown	seed
C1001030F9	USDA	PI 663090	BRABHAM														no		USA	United States of America	North America	Northern America	Vigna unguiculata			Georgia				NA	NA	NA	Unknown	seed
C1001142C5	AGG	AGG 306372 COWP	'Brabham'	UQ20Vu10561-1	UQ20Vu10561	Brabham											no		USA	United States of America	North America	Northern America	Vigna unguiculata subsp. unguiculata							NA	NA	NA	Unknown	leaf
C1001110B7	IITA	TVu-310	BRABHAM 892 B	TVu 310	BRABHAM 892 B												yes		USA	United States of America	North America	Northern America	Vigna unguiculata	USA		3900 Road, Dearing, Montgomery County, KS 67340, United States of America				37.0902	-95.7129	259	Breeding line	seed
C1001037B2	USDA	PI 293467	BRABHAM K 892														yes		USA	United States of America	North America	Northern America	Vigna unguiculata subsp. unguiculata var. unguiculata cultivar group Unguiculata							NA	NA	NA	Unknown	seed
C1001122F3	IITA	TVu-1962	BRABHAM K892	TVu 1962	BRABHAM K892	PI 579799	Grif 2672	UCR 3557									yes		USA	United States of America	North America	Northern America	Vigna unguiculata subsp. unguiculata	USA		3900 Road, Dearing, Montgomery County, KS 67340, United States of America				37.0902	-95.7129	259	Breeding line	seed
C1001037C2	USDA	PI 293468	BRABHAM VICTOR														yes		USA	United States of America	North America	Northern America	Vigna unguiculata subsp. unguiculata var. unguiculata cultivar group Unguiculata							NA	NA	NA	Unknown	seed
C1001031D3	USDA	PI 663134	BRABHAM VICTOR														no		USA	United States of America	North America	Northern America	Vigna unguiculata			Georgia				NA	NA	NA	Unknown	seed
C1001007B4	AGG	AGG 45592 COWP	'Bromar'	UQ20Vu10142-1	UQ20Vu10142	Bromar											yes		USA	United States of America	North America	Northern America	Vigna unguiculata subsp. unguiculata				Georgia			NA	NA	NA	Breeding line	leaf
C1001037D2	USDA	PI 293469	BROWN CROWDER														yes		USA	United States of America	North America	Northern America	Vigna unguiculata subsp. unguiculata var. unguiculata cultivar group Unguiculata							NA	NA	NA	Unknown	seed
C1001110H8	IITA	TVu-387	BROWN CROWDER E	TVu 387	BROWN CROWDER E												yes		USA	United States of America	North America	Northern America	Vigna unguiculata	USA		3900 Road, Dearing, Montgomery County, KS 67340, United States of America				37.0902	-95.7129	259	Breeding line	seed
C1001030D10	USDA	PI 663096	BROWN CROWDER/EA SUGAR CROWDER														yes		USA	United States of America	North America	Northern America	Vigna unguiculata			Georgia				NA	NA	NA	Unknown	seed
C1001037G2	USDA	PI 293472	BROWN SUGAR CROWDER														yes		USA	United States of America	North America	Northern America	Vigna unguiculata subsp. unguiculata var. unguiculata cultivar group Unguiculata							NA	NA	NA	Unknown	seed
C1001029F11	USDA	PI 663008	BROWN SUGAR CROWDER														no		USA	United States of America	North America	Northern America	Vigna unguiculata			Virginia				NA	NA	NA	Unknown	seed
C1001030F2	USDA	PI 663034	BROWN SUGAR CROWDER														no		USA	United States of America	North America	Northern America	Vigna unguiculata			Georgia				NA	NA	NA	Unknown	seed
C1001030C7	USDA	PI 663071	BROWN SUGAR CROWDER														no		USA	United States of America	North America	Northern America	Vigna unguiculata			Georgia				NA	NA	NA	Unknown	seed
C1001045G8	USDA	PI 550368	'BROWN SUGAR CROWDER'														yes		USA	United States of America	North America	Northern America	Vigna unguiculata subsp. unguiculata var. unguiculata cultivar group Unguiculata			Colorado				NA	NA	NA	Advanced/improved cultivar	seed
C1001037E2	USDA	PI 293470	BROWNEYE CREAM														yes		USA	United States of America	North America	Northern America	Vigna unguiculata subsp. unguiculata var. unguiculata cultivar group Unguiculata							NA	NA	NA	Unknown	seed
C1001030F6	USDA	PI 663066	BROWNEYE CREAM														yes		USA	United States of America	North America	Northern America	Vigna unguiculata			Georgia				NA	NA	NA	Unknown	seed
C1001035G7	USDA	PI 307562	BROWNEYE PURPLE HULL														yes		USA	United States of America	North America	Northern America	Vigna unguiculata subsp. unguiculata var. unguiculata cultivar group Unguiculata			Georgia				NA	NA	NA	Unknown	seed
C1001030H9	USDA	PI 663092	BROWNEYE PURPLE POD														yes		USA	United States of America	North America	Northern America	Vigna unguiculata			Georgia				NA	NA	NA	Unknown	seed
C1001035B7	USDA	PI 307557	BROWNEYE SIMPSON														yes		USA	United States of America	North America	Northern America	Vigna unguiculata subsp. unguiculata var. unguiculata cultivar group Unguiculata			Georgia				NA	NA	NA	Unknown	seed
C1001109C12	IITA	TVu-2508	BROWNING	TVu 2508	BROWNING	PI 579943	Grif 2823	UCR 3641									yes		USA	United States of America	North America	Northern America	Vigna unguiculata	USA		3900 Road, Dearing, Montgomery County, KS 67340, United States of America				37.0902	-95.7129	259	Breeding line	seed
C1001037F2	USDA	PI 293471	BROWNING														yes		USA	United States of America	North America	Northern America	Vigna unguiculata subsp. unguiculata var. unguiculata cultivar group Unguiculata							NA	NA	NA	Unknown	seed
C1001037H2	USDA	PI 293473	BUFF														no		USA	United States of America	North America	Northern America	Vigna unguiculata subsp. unguiculata var. unguiculata cultivar group Unguiculata							NA	NA	NA	Unknown	seed
C1001030F8	USDA	PI 663082	BUFF														no		USA	United States of America	North America	Northern America	Vigna unguiculata			Georgia				NA	NA	NA	Unknown	seed
C1001003E11	AGG	AGG 306440 COWP	'Bunch purple hull '	UQ20Vu10625-1	UQ20Vu10625	Bunch purple hull											yes		USA	United States of America	North America	Northern America	Vigna unguiculata subsp. unguiculata							NA	NA	NA	Breeding line	leaf
C1001142B6	AGG	AGG 306441 COWP	'Burgundy'	UQ20Vu10626-1	UQ20Vu10626	Burgundy											yes		USA	United States of America	North America	Northern America	Vigna unguiculata subsp. unguiculata							NA	NA	NA	Breeding line	leaf
C1001113G7	IITA	TVu-1258	C 207	TVu 1258	C 207												yes		USA	United States of America	North America	Northern America	Vigna unguiculata	USA		3900 Road, Dearing, Montgomery County, KS 67340, United States of America				37.0902	-95.7129	259	Landrace/Traditional Cultivar	seed
C1001113H1	IITA	TVu-697	C 567- 1	TVu 697	C 567- 1												yes		USA	United States of America	North America	Northern America	Vigna unguiculata	USA		3900 Road, Dearing, Montgomery County, KS 67340, United States of America				37.0902	-95.7129	259	Landrace/Traditional Cultivar	seed
C1001110F8	IITA	TVu-374	C 5711-1-2-5-1-1	TVu 374	C 5711-1-2-5-1-1	PI 579086	Grif 1923	UCR 2891									yes		USA	United States of America	North America	Northern America	Vigna unguiculata	USA		3900 Road, Dearing, Montgomery County, KS 67340, United States of America				37.0902	-95.7129	259	Landrace/Traditional Cultivar	seed
C1001097E4	IITA	TVu-418	C 5711-3	TVu 418	C 5711-3												yes		USA	United States of America	North America	Northern America	Vigna unguiculata	USA		3900 Road, Dearing, Montgomery County, KS 67340, United States of America				37.0902	-95.7129	259	Landrace/Traditional Cultivar	seed
C1001110D10	IITA	TVu-456	C 5714- 9	TVu 456	C 5714- 9	PI 579128	Grif 1966	UCR 3965									no		USA	United States of America	North America	Northern America	Vigna unguiculata	USA		3900 Road, Dearing, Montgomery County, KS 67340, United States of America				37.0902	-95.7129	259	Landrace/Traditional Cultivar	seed
C1001079E6	UCR	TVu-456	C 5714- 9	TVu 456													yes		USA	United States of America	North America	Northern America	Vigna unguiculata							NA	NA	NA	Landrace/Traditional Cultivar	seed
C1001110G11	IITA	TVu-493	C 5714-13	TVu 493	C 5714-13	PI 579157	Grif 1995	UCR 2956									no		USA	United States of America	North America	Northern America	Vigna unguiculata	USA		3900 Road, Dearing, Montgomery County, KS 67340, United States of America				37.0902	-95.7129	259	Landrace/Traditional Cultivar	seed
C1001097F4	IITA	TVu-523	C 5715- 1	TVu 523	C 5715- 1	PI 579179	Grif 2017	UCR 2978									yes		USA	United States of America	North America	Northern America	Vigna unguiculata	USA		3900 Road, Dearing, Montgomery County, KS 67340, United States of America				37.0902	-95.7129	259	Landrace/Traditional Cultivar	seed
C1001110F9	IITA	TVu-422	C 5715- 7	TVu 422	C 5715- 7												yes		USA	United States of America	North America	Northern America	Vigna unguiculata	USA		3900 Road, Dearing, Montgomery County, KS 67340, United States of America				37.0902	-95.7129	259	Landrace/Traditional Cultivar	seed
C1001110C4	IITA	TVu-176	C 5723-11	TVu 176	C 5723-11												no		USA	United States of America	North America	Northern America	Vigna unguiculata	USA		3900 Road, Dearing, Montgomery County, KS 67340, United States of America				37.0902	-95.7129	259	Landrace/Traditional Cultivar	seed
C1001110H4	IITA	TVu-202	C 5723-20	TVu 202	C 5723-20												yes		USA	United States of America	North America	Northern America	Vigna unguiculata	USA		3900 Road, Dearing, Montgomery County, KS 67340, United States of America				37.0902	-95.7129	259	Breeding line	seed
C1001110E7	IITA	TVu-317	C 5810- 6	TVu 317	C 5810- 6	PI 406286	UCR 4588										yes		USA	United States of America	North America	Northern America	Vigna unguiculata	USA		3900 Road, Dearing, Montgomery County, KS 67340, United States of America				37.0902	-95.7129	259	Landrace/Traditional Cultivar	seed
C1001029D8	USDA	PI 617097	C93W-24-125B														yes		USA	United States of America	North America	Northern America	Vigna unguiculata			California				NA	NA	NA	Breeding line	seed
C1001037A3	USDA	PI 293474	CABBAGE PEA														yes		USA	United States of America	North America	Northern America	Vigna unguiculata subsp. unguiculata var. unguiculata cultivar group Unguiculata							NA	NA	NA	Unknown	seed
C1001006A8	AGG	AGG 323947 COWP	Cal Cream	UQ20Vu10793-1	UQ20Vu10793												yes		USA	United States of America	North America	Northern America	Vigna unguiculata							NA	NA	NA	Breeding line	leaf
C1001037B3	USDA	PI 293475	CALHOUN														yes		USA	United States of America	North America	Northern America	Vigna unguiculata subsp. unguiculata var. unguiculata cultivar group Unguiculata							NA	NA	NA	Unknown	seed
C1001030H8	USDA	PI 663084	CALHOUN														no		USA	United States of America	North America	Northern America	Vigna unguiculata			Georgia				NA	NA	NA	Unknown	seed
C1001037C3	USDA	PI 293476	CALHOUN CROWDER														yes		USA	United States of America	North America	Northern America	Vigna unguiculata subsp. unguiculata var. unguiculata cultivar group Unguiculata							NA	NA	NA	Unknown	seed
C1001065B6	USDA	PI 663010	CALHOUN CROWDER														yes		USA	United States of America	North America	Northern America	Vigna unguiculata			Louisiana				NA	NA	NA	Unknown	seed
C1001030D2	USDA	PI 663032	CALHOUN CROWDER														no		USA	United States of America	North America	Northern America	Vigna unguiculata			Georgia				NA	NA	NA	Unknown	seed
C1001030C9	USDA	PI 663087	CALHOUN CROWDER														yes		USA	United States of America	North America	Northern America	Vigna unguiculata			Georgia				NA	NA	NA	Unknown	seed
C1001028B11	USDA	PI 592373	CALHOUN PURPLEHULL														yes		USA	United States of America	North America	Northern America	Vigna unguiculata			Louisiana				NA	NA	NA	Unknown	seed
C1001110G4	IITA	TVu-200	CALIFORNIA BLACK EYE 5	TVu 200	CALIFORNIA BLACK EYE 5	PI 579009	Grif 1845	UCR 170									yes		USA	United States of America	North America	Northern America	Vigna unguiculata	USA		3900 Road, Dearing, Montgomery County, KS 67340, United States of America				37.0902	-95.7129	259	Breeding line	seed
C1001110F4	IITA	TVu-201	CALIFORNIA BLACK EYE 5A(VITA1)	TVu 201	CALIFORNIA BLACK EYE 5A(VITA1)												yes		USA	United States of America	North America	Northern America	Vigna unguiculata	USA		3900 Road, Dearing, Montgomery County, KS 67340, United States of America				37.0902	-95.7129	259	Breeding line	seed
C1001079E1	UCR	TVu-201	CALIFORNIA BLACK EYE 5A(VITA1)	TVu 201													no		USA	United States of America	North America	Northern America	Vigna unguiculata							NA	NA	NA	Landrace/Traditional Cultivar	seed
C1001037D3	USDA	PI 293477	CALIFORNIA BLACKEYE														yes		USA	United States of America	North America	Northern America	Vigna unguiculata subsp. unguiculata var. unguiculata cultivar group Unguiculata							NA	NA	NA	Unknown	seed
C1001004C7	AGG	AGG 312392 COWP	'California blackeye 27'	UQ20Vu10748-1	UQ20Vu10748	California blackeye 27											yes		USA	United States of America	North America	Northern America	Vigna unguiculata				California			NA	NA	NA	Breeding line	leaf
C1001028H11	USDA	PI 599213	CALIFORNIA BLACKEYE 3														yes		USA	United States of America	North America	Northern America	Vigna unguiculata			California				NA	NA	NA	Advanced/improved cultivar	seed
C1001029H11	USDA	PI 663013	CALIFORNIA BLACKEYE 5														yes		USA	United States of America	North America	Northern America	Vigna unguiculata			California				NA	NA	NA	Unknown	seed
C1001003B2	AGG	AGG 85564 COWP	'California blackeye 5'	UQ20Vu10464-1	UQ20Vu10464	California blackeye 5											no		USA	United States of America	North America	Northern America	Vigna unguiculata subsp. unguiculata							NA	NA	NA	Breeding line	leaf
C1001037E3	USDA	PI 293479	CALIFORNIA BLACKEYE 7														yes		USA	United States of America	North America	Northern America	Vigna unguiculata subsp. unguiculata var. unguiculata cultivar group Unguiculata							NA	NA	NA	Unknown	seed
C1001030F7	USDA	PI 663074	CALIFORNIA BLACKEYE 7														yes		USA	United States of America	North America	Northern America	Vigna unguiculata			Georgia				NA	NA	NA	Unknown	seed
C1001028B8	USDA	PI 548785	'CALIFORNIA BLACKEYE 88'														yes		USA	United States of America	North America	Northern America	Vigna unguiculata			California				NA	NA	NA	Advanced/improved cultivar	seed
C1001003B7	AGG	AGG 94458 COWP	'California blackeye no 3'	UQ20Vu10497-1	UQ20Vu10497	California blackeye no 3											no		USA	United States of America	North America	Northern America	Vigna unguiculata subsp. unguiculata							NA	NA	NA	Breeding line	leaf
C1001004C3	AGG	AGG 94459 COWP	'California blackeye no 3'	UQ20Vu10498-1	UQ20Vu10498	California blackeye no 3											yes		USA	United States of America	North America	Northern America	Vigna unguiculata subsp. unguiculata							NA	NA	NA	Breeding line	leaf
C1001006H3	AGG	AGG 306422 COWP	'California local'	UQ20Vu10611-1	UQ20Vu10611	California local											yes		USA	United States of America	North America	Northern America	Vigna unguiculata subsp. unguiculata							NA	NA	NA	Unknown	leaf
C1001037F3	USDA	PI 293480	CALVA														yes		USA	United States of America	North America	Northern America	Vigna unguiculata subsp. unguiculata var. unguiculata cultivar group Unguiculata							NA	NA	NA	Unknown	seed
C1001030D7	USDA	PI 663072	CALVA														no		USA	United States of America	North America	Northern America	Vigna unguiculata			Georgia				NA	NA	NA	Unknown	seed
C1001099B6	USDA	PI 663151	'Carolina Cream'														yes		USA	United States of America	North America	Northern America	Vigna unguiculata subsp. unguiculata var. unguiculata cultivar group Unguiculata			South Carolina				NA	NA	NA	Advanced/improved cultivar	seed
C1001099H6	USDA	PI 664516	'Carolina Crowder'														yes		USA	United States of America	North America	Northern America	Vigna unguiculata subsp. unguiculata var. unguiculata cultivar group Unguiculata			South Carolina				NA	NA	NA	Advanced/improved cultivar	seed
C1001028H8	USDA	PI 564741	'CAROLINA SUGAR'														yes		USA	United States of America	North America	Northern America	Vigna unguiculata							NA	NA	NA	Advanced/improved cultivar	seed
C1001004H10	AGG	AGG 323941 COWP	CB 27	UQ20Vu10788-1	UQ20Vu10788												yes		USA	United States of America	North America	Northern America	Vigna unguiculata				California			NA	NA	NA	Breeding line	leaf
C1001003G6	AGG	AGG 323943 COWP	CB 46	UQ20Vu10790-1	UQ20Vu10790												no		USA	United States of America	North America	Northern America	Vigna unguiculata				California			NA	NA	NA	Breeding line	leaf
C1001006A4	AGG	AGG 323942 COWP	'CB 50'	UQ20Vu10789-1	UQ20Vu10789	CB 50											no		USA	United States of America	North America	Northern America	Vigna unguiculata subsp. unguiculata				California			NA	NA	NA	Breeding line	leaf
C1001028E11	USDA	PI 592376	CHAMPION														yes		USA	United States of America	North America	Northern America	Vigna unguiculata			Georgia				NA	NA	NA	Unknown	seed
C1001065E6	USDA	PI 663014	CHAMPION														yes		USA	United States of America	North America	Northern America	Vigna unguiculata			Texas				NA	NA	NA	Unknown	seed
C1001099E7	USDA	PI 664521	'Charleston Blackeye'														yes		USA	United States of America	North America	Northern America	Vigna unguiculata subsp. unguiculata var. unguiculata cultivar group Unguiculata			South Carolina				NA	NA	NA	Advanced/improved cultivar	seed
C1001099F7	USDA	PI 664522	'Charleston Nemagreen'														yes		USA	United States of America	North America	Northern America	Vigna unguiculata subsp. unguiculata var. unguiculata cultivar group Unguiculata			South Carolina				NA	NA	NA	Advanced/improved cultivar	seed
C1001037G3	USDA	PI 293481	CHINEGRA INST 0189														yes		USA	United States of America	North America	Northern America	Vigna unguiculata subsp. unguiculata var. unguiculata cultivar group Unguiculata							NA	NA	NA	Unknown	seed
C1001030G6	USDA	PI 663067	CHINEGRA INST NO 0189														yes		USA	United States of America	North America	Northern America	Vigna unguiculata			Georgia				NA	NA	NA	Unknown	seed
C1001110F6	IITA	TVu-297	CHINESE RED	TVu 297	CHINESE RED	PI 583501	FD64189	UCR 4560									yes		USA	United States of America	North America	Northern America	Vigna unguiculata	USA		3900 Road, Dearing, Montgomery County, KS 67340, United States of America				37.0902	-95.7129	259	Breeding line	seed
C1001037H3	USDA	PI 293482	CHINESE RED														yes		USA	United States of America	North America	Northern America	Vigna unguiculata subsp. unguiculata var. unguiculata cultivar group Unguiculata							NA	NA	NA	Unknown	seed
C1001030H6	USDA	PI 663068	CHINESE RED														no		USA	United States of America	North America	Northern America	Vigna unguiculata			Georgia				NA	NA	NA	Unknown	seed
C1001008G9	AGG	AGG 29518 COWP	'Chinese red'	UQ20Vu10060-1	UQ20Vu10060	Chinese red											yes		USA	United States of America	North America	Northern America	Vigna unguiculata subsp. unguiculata				Georgia			NA	NA	NA	Breeding line	leaf
C1001030G9	USDA	PI 663091	CHINESE RED WILT RESISTANT														yes		USA	United States of America	North America	Northern America	Vigna unguiculata			Georgia				NA	NA	NA	Unknown	seed
C1001109D2	IITA	TVu-1560	CHINESE RED X IRON	TVu 1560	CHINESE RED X IRON	PI 579607	Grif 2457	UCR 3433									no		USA	United States of America	North America	Northern America	Vigna unguiculata	USA		3900 Road, Dearing, Montgomery County, KS 67340, United States of America				37.0902	-95.7129	259	Breeding line	seed
C1001109E2	IITA	TVu-1562	CHINESE RED X IRON	TVu 1562	CHINESE RED X IRON	PI 579609	Grif 2459	UCR 3435									yes		USA	United States of America	North America	Northern America	Vigna unguiculata	USA		3900 Road, Dearing, Montgomery County, KS 67340, United States of America				37.0902	-95.7129	259	Breeding line	seed
C1001109F2	IITA	TVu-1563	CHINESE RED X IRON	TVu 1563	CHINESE RED X IRON	PI 579610	Grif 2460	UCR 3436									yes		USA	United States of America	North America	Northern America	Vigna unguiculata	USA		3900 Road, Dearing, Montgomery County, KS 67340, United States of America				37.0902	-95.7129	259	Breeding line	seed
C1001109G2	IITA	TVu-1564	CHINESE RED X IRON	TVu 1564	CHINESE RED X IRON	PI 579611	Grif 2461	UCR 3437									yes		USA	United States of America	North America	Northern America	Vigna unguiculata	USA		3900 Road, Dearing, Montgomery County, KS 67340, United States of America				37.0902	-95.7129	259	Breeding line	seed
C1001005F4	AGG	AGG 85582 COWP	'Chino'	UQ20Vu10480-1	UQ20Vu10480	Chino											yes		USA	United States of America	North America	Northern America	Vigna unguiculata subsp. unguiculata							NA	NA	NA	Breeding line	leaf
C1001006G4	AGG	AGG 94457 COWP	'Chino 3 (MT1-1)'	UQ20Vu10496-1	UQ20Vu10496	Chino 3 (MT1-1)											yes		USA	United States of America	North America	Northern America	Vigna unguiculata subsp. unguiculata							NA	NA	NA	Breeding line	leaf
C1001037A4	USDA	PI 293483	CHINTO INST 0190														yes		USA	United States of America	North America	Northern America	Vigna unguiculata subsp. unguiculata var. unguiculata cultivar group Unguiculata							NA	NA	NA	Unknown	seed
C1001030G7	USDA	PI 663075	CHINTO INST NO 0190														yes		USA	United States of America	North America	Northern America	Vigna unguiculata			Georgia				NA	NA	NA	Unknown	seed
C1001116H10	IITA	TVu-384	CHINTO INST. 0190A	TVu 384	CHINTO INST. 0190A	PI 579091	Grif 1928	UCR 2896									yes		USA	United States of America	North America	Northern America	Vigna unguiculata	USA		3900 Road, Dearing, Montgomery County, KS 67340, United States of America				37.0902	-95.7129	259	Landrace/Traditional Cultivar	seed
C1001005F9	AGG	AGG 306382 COWP	'Clay'	UQ20Vu10571-1	UQ20Vu10571	Clay											yes		USA	United States of America	North America	Northern America	Vigna unguiculata subsp. unguiculata				Georgia			NA	NA	NA	Unknown	leaf
C1001030C1	USDA	PI 663023	CLAY 1														yes		USA	United States of America	North America	Northern America	Vigna unguiculata			Georgia				NA	NA	NA	Unknown	seed
C1001031G2	USDA	PI 663129	CLAY BROWN														yes		USA	United States of America	North America	Northern America	Vigna unguiculata			Georgia				NA	NA	NA	Unknown	seed
C1001030D1	USDA	PI 663024	CLAY BROWN 1330														yes		USA	United States of America	North America	Northern America	Vigna unguiculata			Georgia				NA	NA	NA	Unknown	seed
C1001030B1	USDA	PI 663022	CLAY BROWN OKLAHOMA 992														yes		USA	United States of America	North America	Northern America	Vigna unguiculata			Georgia				NA	NA	NA	Unknown	seed
C1001030A10	USDA	PI 663093	CLAY BUFF 1331														yes		USA	United States of America	North America	Northern America	Vigna unguiculata			Georgia				NA	NA	NA	Unknown	seed
C1001110E6	IITA	TVu-280	CLAY BUFF 933A	TVu 280	CLAY BUFF 933A	PI 579049	Grif 1885	UCR 2859									yes		USA	United States of America	North America	Northern America	Vigna unguiculata	USA		3900 Road, Dearing, Montgomery County, KS 67340, United States of America				37.0902	-95.7129	259	Breeding line	seed
C1001030B9	USDA	PI 663086	CLAY BUFF 993														yes		USA	United States of America	North America	Northern America	Vigna unguiculata			Georgia				NA	NA	NA	Unknown	seed
C1001037F4	USDA	PI 293490	CLAY K 713														yes		USA	United States of America	North America	Northern America	Vigna unguiculata subsp. unguiculata var. unguiculata cultivar group Unguiculata							NA	NA	NA	Unknown	seed
C1001030B7	USDA	PI 663070	CLAY K713														yes		USA	United States of America	North America	Northern America	Vigna unguiculata			Georgia				NA	NA	NA	Unknown	seed
C1001037B4	USDA	PI 293486	CLAY-BROWN 1330														yes		USA	United States of America	North America	Northern America	Vigna unguiculata subsp. unguiculata var. unguiculata cultivar group Unguiculata							NA	NA	NA	Unknown	seed
C1001037C4	USDA	PI 293487	CLAY-BUFF														yes		USA	United States of America	North America	Northern America	Vigna unguiculata subsp. unguiculata var. unguiculata cultivar group Unguiculata							NA	NA	NA	Unknown	seed
C1001037E4	USDA	PI 293489	CLAY-BUFF 1331														yes		USA	United States of America	North America	Northern America	Vigna unguiculata subsp. unguiculata var. unguiculata cultivar group Unguiculata							NA	NA	NA	Unknown	seed
C1001037D4	USDA	PI 293488	CLAY-BUFF 993														yes		USA	United States of America	North America	Northern America	Vigna unguiculata subsp. unguiculata var. unguiculata cultivar group Unguiculata							NA	NA	NA	Unknown	seed
C1001113C2	IITA	TVu-739	CLAYON A	TVu 739	CLAYON A												yes		USA	United States of America	North America	Northern America	Vigna unguiculata	USA		3900 Road, Dearing, Montgomery County, KS 67340, United States of America				37.0902	-95.7129	259	Breeding line	seed
C1001029A10	USDA	PI 662993	CLIMAX														no		USA	United States of America	North America	Northern America	Vigna unguiculata			Florida				NA	NA	NA	Unknown	seed
C1001030C3	USDA	PI 663039	CLIMAX														yes		USA	United States of America	North America	Northern America	Vigna unguiculata			Georgia				NA	NA	NA	Unknown	seed
C1001098C11	USDA	PI 666249	'Colossus'														yes		USA	United States of America	North America	Northern America	Vigna unguiculata subsp. unguiculata var. unguiculata cultivar group Unguiculata			South Carolina				NA	NA	NA	Advanced/improved cultivar	seed
C1001099H8	USDA	PI 664534	COLOSSUS-80														yes		USA	United States of America	North America	Northern America	Vigna unguiculata subsp. unguiculata var. unguiculata cultivar group Unguiculata			South Carolina				NA	NA	NA	Advanced/improved cultivar	seed
C1001096G11	UCR	UCR 24	COLUMBIA														yes		USA	United States of America	North America	Northern America	Vigna unguiculata							NA	NA	NA	Unknown	seed
C1001030E7	USDA	PI 663073	COLUMBIA														yes		USA	United States of America	North America	Northern America	Vigna unguiculata			Georgia				NA	NA	NA	Unknown	seed
C1001031A5	USDA	PI 663147	COMBINE														yes		USA	United States of America	North America	Northern America	Vigna unguiculata			Georgia				NA	NA	NA	Unknown	seed
C1001035E10	USDA	PI 315750	COMBINE PEA														yes		USA	United States of America	North America	Northern America	Vigna unguiculata subsp. unguiculata var. unguiculata cultivar group Unguiculata			Georgia				NA	NA	NA	Unknown	seed
C1001037G4	USDA	PI 293492	CONCH														yes		USA	United States of America	North America	Northern America	Vigna unguiculata subsp. unguiculata var. unguiculata cultivar group Unguiculata							NA	NA	NA	Unknown	seed
C1001031C3	USDA	PI 663133	CONCH														no		USA	United States of America	North America	Northern America	Vigna unguiculata			Georgia				NA	NA	NA	Unknown	seed
C1001113H4	IITA	TVu-1043	CORNFIELD ENGLISH	TVu 1043	CORNFIELD ENGLISH	PI 293493	Grif 2153	UCR 119	TVu 1747	AB 3627							yes		USA	United States of America	North America	Northern America	Vigna unguiculata	USA		3900 Road, Dearing, Montgomery County, KS 67340, United States of America				37.0902	-95.7129	259	Breeding line	seed
C1001037H4	USDA	PI 293493	CORNFIELD ENGLISH														yes		USA	United States of America	North America	Northern America	Vigna unguiculata subsp. unguiculata var. unguiculata cultivar group Unguiculata							NA	NA	NA	Unknown	seed	Mixed seed - white
C1001030E6	USDA	PI 663065	CORNFIELD ENGLISH														yes		USA	United States of America	North America	Northern America	Vigna unguiculata			Georgia				NA	NA	NA	Unknown	seed
C1001098G11	USDA	PI 666260	'Corona'														yes		USA	United States of America	North America	Northern America	Vigna unguiculata subsp. unguiculata var. unguiculata cultivar group Unguiculata			Georgia				NA	NA	NA	Advanced/improved cultivar	seed
C1001031D5	USDA	PI 663150	CORONET														yes		USA	United States of America	North America	Northern America	Vigna unguiculata			Georgia				NA	NA	NA	Unknown	seed
C1001099B9	USDA	PI 664536	CR 17-1-13														yes		USA	United States of America	North America	Northern America	Vigna unguiculata subsp. unguiculata var. unguiculata cultivar group Unguiculata			South Carolina				NA	NA	NA	Unknown	seed
C1001003H1	AGG	AGG 77358 COWP	'CR 17-1-13'	UQ20Vu10230-1	UQ20Vu10230	CR 17-1-13											no		USA	United States of America	North America	Northern America	Vigna unguiculata subsp. unguiculata				South Carolina			NA	NA	NA	Breeding line	leaf
C1001099A9	USDA	PI 664535	CR 17-1-34														yes		USA	United States of America	North America	Northern America	Vigna unguiculata subsp. unguiculata var. unguiculata cultivar group Unguiculata			South Carolina				NA	NA	NA	Unknown	seed
C1001004G4	AGG	AGG 77359 COWP	'CR 17-1-34'	UQ20Vu10231-1	UQ20Vu10231	CR 17-1-34											no		USA	United States of America	North America	Northern America	Vigna unguiculata subsp. unguiculata				South Carolina			NA	NA	NA	Breeding line	leaf
C1001099D6	USDA	PI 663153	CR 18-13-1														no		USA	United States of America	North America	Northern America	Vigna unguiculata subsp. unguiculata var. unguiculata cultivar group Unguiculata			South Carolina				NA	NA	NA	Breeding line	seed
C1001004B11	AGG	AGG 77360 COWP	'CR 18-13-1'	UQ20Vu10232-1	UQ20Vu10232	CR 18-13-1											yes		USA	United States of America	North America	Northern America	Vigna unguiculata subsp. unguiculata				South Carolina			NA	NA	NA	Breeding line	leaf
C1001099C6	USDA	PI 663152	CR 22-2-21														yes		USA	United States of America	North America	Northern America	Vigna unguiculata subsp. unguiculata var. unguiculata cultivar group Unguiculata			South Carolina				NA	NA	NA	Breeding line	seed
C1001004B6	AGG	AGG 77361 COWP	'CR 22-2-21'	UQ20Vu10233-1	UQ20Vu10233	CR 22-2-21											no		USA	United States of America	North America	Northern America	Vigna unguiculata subsp. unguiculata				South Carolina			NA	NA	NA	Breeding line	leaf
C1001037A5	USDA	PI 293494	CREAM														yes		USA	United States of America	North America	Northern America	Vigna unguiculata subsp. unguiculata var. unguiculata cultivar group Unguiculata							NA	NA	NA	Unknown	seed
C1001030C2	USDA	PI 663031	CREAM 40														yes		USA	United States of America	North America	Northern America	Vigna unguiculata			Georgia				NA	NA	NA	Unknown	seed
C1001037B5	USDA	PI 293495	CREAM CROWDER														yes		USA	United States of America	North America	Northern America	Vigna unguiculata subsp. unguiculata var. unguiculata cultivar group Unguiculata							NA	NA	NA	Unknown	seed
C1001031D1	USDA	PI 663118	CREAM CROWDER														no		USA	United States of America	North America	Northern America	Vigna unguiculata			Georgia				NA	NA	NA	Unknown	seed
C1001037C5	USDA	PI 293496	CREAM CROWDER LADY														yes		USA	United States of America	North America	Northern America	Vigna unguiculata subsp. unguiculata var. unguiculata cultivar group Unguiculata							NA	NA	NA	Unknown	seed
C1001030F12	USDA	PI 663114	CREAM CROWDER LADY														no		USA	United States of America	North America	Northern America	Vigna unguiculata			Georgia				NA	NA	NA	Unknown	seed
C1001037D5	USDA	PI 293497	CREAM LONG														no		USA	United States of America	North America	Northern America	Vigna unguiculata subsp. unguiculata var. unguiculata cultivar group Unguiculata							NA	NA	NA	Unknown	seed
C1001142B3	AGG	AGG 45586 COWP	'Cream long'	UQ20Vu10136-1	UQ20Vu10136	Cream long											yes		USA	United States of America	North America	Northern America	Vigna unguiculata subsp. unguiculata		05/11/1963					NA	NA	NA	Breeding line	leaf
C1001005A5	AGG	AGG 306455 COWP	'Cream long'	UQ20Vu10636-1	UQ20Vu10636	Cream long											no		USA	United States of America	North America	Northern America	Vigna unguiculata subsp. unguiculata		05/11/1963					NA	NA	NA	Breeding line	leaf
C1001028D11	USDA	PI 592375	CREAM TEXAS														yes		USA	United States of America	North America	Northern America	Vigna unguiculata			Georgia				NA	NA	NA	Unknown	seed
C1001028D10	USDA	PI 592367	CREAM TEXAS NO 10														yes		USA	United States of America	North America	Northern America	Vigna unguiculata			Georgia				NA	NA	NA	Unknown	seed
C1001028C10	USDA	PI 592366	CREAM TEXAS NO 14														yes		USA	United States of America	North America	Northern America	Vigna unguiculata			Georgia				NA	NA	NA	Unknown	seed
C1001037E5	USDA	PI 293498	CREAM WHITE														yes		USA	United States of America	North America	Northern America	Vigna unguiculata subsp. unguiculata var. unguiculata cultivar group Unguiculata							NA	NA	NA	Unknown	seed
C1001030H7	USDA	PI 663076	CREAM/PROGRESSIVE WHITE														yes		USA	United States of America	North America	Northern America	Vigna unguiculata			Georgia				NA	NA	NA	Unknown	seed
C1001098E11	USDA	PI 666256	'Cream-12'														yes		USA	United States of America	North America	Northern America	Vigna unguiculata subsp. unguiculata var. unguiculata cultivar group Unguiculata			Texas				NA	NA	NA	Advanced/improved cultivar	seed
C1001031C4	USDA	PI 663141	CRIMSON														yes		USA	United States of America	North America	Northern America	Vigna unguiculata			Arkansas				NA	NA	NA	Unknown	seed
C1001004B2	AGG	AGG 70165 COWP	'Crimson'	UQ20Vu10208-1	UQ20Vu10208	Crimson											no		USA	United States of America	North America	Northern America	Vigna unguiculata				Arkansas			NA	NA	NA	Breeding line	leaf
C1001028F12	USDA	PI 601453	'CT PINKEYE PURPLEHULL'														yes		USA	United States of America	North America	Northern America	Vigna unguiculata							NA	NA	NA	Advanced/improved cultivar	seed
C1001031F1	USDA	PI 663120	DAVIS PEA ALABAMA														yes		USA	United States of America	North America	Northern America	Vigna unguiculata			Georgia				NA	NA	NA	Unknown	seed
C1001114G2	IITA	TVu-7291	DIXIE CREAM	TVu 7291	DIXIE CREAM	PI 580395											yes		USA	United States of America	North America	Northern America	Vigna unguiculata	USA		3900 Road, Dearing, Montgomery County, KS 67340, United States of America				37.0902	-95.7129	259	Breeding line	seed
C1001097E5	IITA	TVu-1609	DIXIE LEE	TVu 1609	DIXIE LEE	PI 579627	Grif 2477	UCR 3449									yes		USA	United States of America	North America	Northern America	Vigna unguiculata	USA		3900 Road, Dearing, Montgomery County, KS 67340, United States of America				37.0902	-95.7129	259	Breeding line	seed
C1001078E10	UCR	TVu-1609	DIXIE LEE	TVu 1609													no		USA	United States of America	North America	Northern America	Vigna unguiculata							NA	NA	NA	Landrace/Traditional Cultivar	seed
C1001037F5	USDA	PI 293500	DIXIE LEE														yes		USA	United States of America	North America	Northern America	Vigna unguiculata subsp. unguiculata var. unguiculata cultivar group Unguiculata							NA	NA	NA	Unknown	seed
C1001029D10	USDA	PI 662996	DIXIE LEE														no		USA	United States of America	North America	Northern America	Vigna unguiculata			Mississippi				NA	NA	NA	Unknown	seed
C1001030G2	USDA	PI 663035	DIXIE LEE														no		USA	United States of America	North America	Northern America	Vigna unguiculata			Georgia				NA	NA	NA	Unknown	seed
C1001031B1	USDA	PI 663116	DIXIE LEE														no		USA	United States of America	North America	Northern America	Vigna unguiculata			Georgia				NA	NA	NA	Unknown	seed
C1001037G5	USDA	PI 293501	DIXIE QUEEN														yes		USA	United States of America	North America	Northern America	Vigna unguiculata subsp. unguiculata var. unguiculata cultivar group Unguiculata							NA	NA	NA	Unknown	seed
C1001037H5	USDA	PI 293502	DIXIE QUEEN BROWNE														yes		USA	United States of America	North America	Northern America	Vigna unguiculata subsp. unguiculata var. unguiculata cultivar group Unguiculata							NA	NA	NA	Unknown	seed
C1001030F10	USDA	PI 663098	DIXIE QUEEN BROWNEYE CROWDER														yes		USA	United States of America	North America	Northern America	Vigna unguiculata			Georgia				NA	NA	NA	Unknown	seed
C1001031B4	USDA	PI 663140	DIXIECREAM														yes		USA	United States of America	North America	Northern America	Vigna unguiculata			Georgia				NA	NA	NA	Unknown	seed
C1001110H5	IITA	TVu-261	DIXIELEE QUEEN 2	TVu 261	DIXIELEE QUEEN 2												yes		USA	United States of America	North America	Northern America	Vigna unguiculata	USA		3900 Road, Dearing, Montgomery County, KS 67340, United States of America				37.0902	-95.7129	259	Breeding line	seed
C1001110E4	IITA	TVu-191	DIXIELEE-P	TVu 191	DIXIELEE-P	PI 579006	Grif 1842	UCR 2821									yes		USA	United States of America	North America	Northern America	Vigna unguiculata	USA		3900 Road, Dearing, Montgomery County, KS 67340, United States of America				37.0902	-95.7129	259	Breeding line	seed
C1001099G7	USDA	PI 664523	'DoubleGreen Delight'														yes		USA	United States of America	North America	Northern America	Vigna unguiculata subsp. unguiculata var. unguiculata cultivar group Unguiculata			South Carolina				NA	NA	NA	Advanced/improved cultivar	seed
C1001098D12	USDA	PI 666267	'Early Acre'														yes		USA	United States of America	North America	Northern America	Vigna unguiculata subsp. unguiculata var. unguiculata cultivar group Unguiculata			Arkansas				NA	NA	NA	Advanced/improved cultivar	seed
C1001030B12	USDA	PI 663110	EARLY BUFF														yes		USA	United States of America	North America	Northern America	Vigna unguiculata			Georgia				NA	NA	NA	Unknown	seed
C1001009E1	AGG	AGG 85581 COWP	'Early CB5-1'	UQ20Vu10479-1	UQ20Vu10479	Early CB5-1											yes		USA	United States of America	North America	Northern America	Vigna unguiculata subsp. unguiculata							NA	NA	NA	Breeding line	leaf
C1001009H4	AGG	AGG 85583 COWP	'Early chino -1'	UQ20Vu10481-1	UQ20Vu10481	Early chino -1											yes		USA	United States of America	North America	Northern America	Vigna unguiculata subsp. unguiculata							NA	NA	NA	Breeding line	leaf
C1001037A6	USDA	PI 293504	EARLY DIXIE QUEEN														yes		USA	United States of America	North America	Northern America	Vigna unguiculata subsp. unguiculata var. unguiculata cultivar group Unguiculata							NA	NA	NA	Unknown	seed
C1001030C11	USDA	PI 663103	EARLY DIXIE QUEEN														no		USA	United States of America	North America	Northern America	Vigna unguiculata			Georgia				NA	NA	NA	Unknown	seed
C1001030C12	USDA	PI 663111	EARLY DIXIE QUEEN														yes		USA	United States of America	North America	Northern America	Vigna unguiculata			Georgia				NA	NA	NA	Unknown	seed
C1001098A12	USDA	PI 666262	'Early Pinkeye'														yes		USA	United States of America	North America	Northern America	Vigna unguiculata subsp. unguiculata var. unguiculata cultivar group Unguiculata			Georgia				NA	NA	NA	Advanced/improved cultivar	seed
C1001029D11	USDA	PI 663004	EARLY PURPLE HULL														yes		USA	United States of America	North America	Northern America	Vigna unguiculata			Alabama				NA	NA	NA	Unknown	seed
C1001030G1	USDA	PI 663027	EARLY PURPLE HULL														yes		USA	United States of America	North America	Northern America	Vigna unguiculata			Georgia				NA	NA	NA	Unknown	seed
C1001110A4	IITA	TVu-161	EARLY RAMSHORN	TVu 161	EARLY RAMSHORN	PI 578989	Grif 1825	UCR 132									yes		USA	United States of America	North America	Northern America	Vigna unguiculata	USA		3900 Road, Dearing, Montgomery County, KS 67340, United States of America				37.0902	-95.7129	259	Breeding line	seed
C1001116C12	IITA	TVu-1036	EARLY RED	TVu 1036	EARLY RED	PI 579306	Grif 2146	UCR 3100									yes		USA	United States of America	North America	Northern America	Vigna unguiculata	USA		3900 Road, Dearing, Montgomery County, KS 67340, United States of America				37.0902	-95.7129	259	Breeding line	seed
C1001074C12	UCR	TVu-1036	EARLY RED	TVu 1036													yes		USA	United States of America	North America	Northern America	Vigna unguiculata							NA	NA	NA	Landrace/Traditional Cultivar	seed
C1001037B6	USDA	PI 293506	EARLY RED														yes		USA	United States of America	North America	Northern America	Vigna unguiculata subsp. unguiculata var. unguiculata cultivar group Unguiculata							NA	NA	NA	Unknown	seed
C1001029C12	USDA	PI 663017	EARLY RED														no		USA	United States of America	North America	Northern America	Vigna unguiculata			Georgia				NA	NA	NA	Unknown	seed
C1001037C6	USDA	PI 293507	EARLY RED K 736														yes		USA	United States of America	North America	Northern America	Vigna unguiculata subsp. unguiculata var. unguiculata cultivar group Unguiculata							NA	NA	NA	Unknown	seed
C1001030A1	USDA	PI 663021	EARLY RED K736														yes		USA	United States of America	North America	Northern America	Vigna unguiculata			Georgia				NA	NA	NA	Unknown	seed
C1001037D6	USDA	PI 293508	EARLY SILVER CROWDER														yes		USA	United States of America	North America	Northern America	Vigna unguiculata subsp. unguiculata var. unguiculata cultivar group Unguiculata							NA	NA	NA	Unknown	seed
C1001006C5	AGG	AGG 32125 COWP	'Early silver crowder'	UQ20Vu10089-1	UQ20Vu10089	Early silver crowder											yes		USA	United States of America	North America	Northern America	Vigna unguiculata subsp. unguiculata							NA	NA	NA	Landrace/Traditional Cultivar	leaf
C1001029E8	USDA	PI 619432	'Ein El Gazal'														yes		USA	United States of America	North America	Northern America	Vigna unguiculata			California				NA	NA	NA	Advanced/improved cultivar	seed
C1001101F7	IITA	TVu-10400	EX TVU 1297	TVu 10400	EX TVu 1297												yes		USA	United States of America	North America	Northern America	Vigna unguiculata	USA		3903 Road, Dearing, Montgomery County, KS 67340, United States of America				37.0902	-95.7129	259	Breeding line	seed
C1001102C6	IITA	TVu-7168	EX TVU 6470	TVu 7168	EX TVu 6470	PI 580321											yes		USA	United States of America	North America	Northern America	Vigna unguiculata	USA		3900 Road, Dearing, Montgomery County, KS 67340, United States of America				37.0902	-95.7129	259	Landrace/Traditional Cultivar	seed
C1001109D12	IITA	TVu-2539	EXTRA EARLY BLACKEYE	TVu 2539	EXTRA EARLY BLACKEYE												yes		USA	United States of America	North America	Northern America	Vigna unguiculata	USA		3900 Road, Dearing, Montgomery County, KS 67340, United States of America				37.0902	-95.7129	259	Breeding line	seed
C1001037E6	USDA	PI 293509	EXTRA EARLY BLACKEYE														yes		USA	United States of America	North America	Northern America	Vigna unguiculata subsp. unguiculata var. unguiculata cultivar group Unguiculata							NA	NA	NA	Unknown	seed
C1001029E10	USDA	PI 662997	EXTRA EARLY BLACKEYE														no		USA	United States of America	North America	Northern America	Vigna unguiculata			Texas				NA	NA	NA	Unknown	seed
C1001030F1	USDA	PI 663026	EXTRA EARLY BLACKEYE														no		USA	United States of America	North America	Northern America	Vigna unguiculata			Georgia				NA	NA	NA	Unknown	seed
C1001035A7	USDA	PI 307556	F.C. 31660														yes		USA	United States of America	North America	Northern America	Vigna unguiculata subsp. unguiculata var. unguiculata cultivar group Unguiculata			Georgia				NA	NA	NA	Unknown	seed
C1001035D7	USDA	PI 307559	F.C. 31739														yes		USA	United States of America	North America	Northern America	Vigna unguiculata subsp. unguiculata var. unguiculata cultivar group Unguiculata			Georgia				NA	NA	NA	Unknown	seed
C1001028F10	USDA	PI 592369	FLORICREAM														yes		USA	United States of America	North America	Northern America	Vigna unguiculata			Florida				NA	NA	NA	Unknown	seed
C1001028A12	USDA	PI 601084	'FREEZEGREEN'														yes		USA	United States of America	North America	Northern America	Vigna unguiculata			Alabama				NA	NA	NA	Advanced/improved cultivar	seed
C1001037F6	USDA	PI 293512	GIANT BLACKEYE														no		USA	United States of America	North America	Northern America	Vigna unguiculata subsp. unguiculata var. unguiculata cultivar group Unguiculata							NA	NA	NA	Unknown	seed
C1001030A11	USDA	PI 663101	GIANT BLACKEYE														yes		USA	United States of America	North America	Northern America	Vigna unguiculata			Georgia				NA	NA	NA	Unknown	seed
C1001030G11	USDA	PI 663107	GIANT BLACKEYE (ALA)														yes		USA	United States of America	North America	Northern America	Vigna unguiculata			Georgia				NA	NA	NA	Unknown	seed
C1001037G6	USDA	PI 293513	GIANT RAMSHORN BLACKEYE														yes		USA	United States of America	North America	Northern America	Vigna unguiculata subsp. unguiculata var. unguiculata cultivar group Unguiculata							NA	NA	NA	Unknown	seed
C1001030H2	USDA	PI 663036	GRANT BLACKEYE														yes		USA	United States of America	North America	Northern America	Vigna unguiculata			Georgia				NA	NA	NA	Unknown	seed
C1001029B10	USDA	PI 662994	GRANT BLACK-EYED BEAN														yes		USA	United States of America	North America	Northern America	Vigna unguiculata			California				NA	NA	NA	Unknown	seed
C1001099H7	USDA	PI 664524	'Green Dixie Blackeye'														yes		USA	United States of America	North America	Northern America	Vigna unguiculata subsp. unguiculata var. unguiculata cultivar group Unguiculata			South Carolina				NA	NA	NA	Advanced/improved cultivar	seed
C1001099D7	USDA	PI 664520	'Green Pixie'														yes		USA	United States of America	North America	Northern America	Vigna unguiculata subsp. unguiculata var. unguiculata cultivar group Unguiculata			South Carolina				NA	NA	NA	Advanced/improved cultivar	seed
C1001028F9	USDA	PI 578897	Grif 9058														yes		USA	United States of America	North America	Northern America	Vigna unguiculata							NA	NA	NA	Advanced/improved cultivar	seed
C1001037H6	USDA	PI 293514	GROIT														yes		USA	United States of America	North America	Northern America	Vigna unguiculata subsp. unguiculata var. unguiculata cultivar group Unguiculata							NA	NA	NA	Unknown	seed
C1001030F11	USDA	PI 663106	GROIT														no		USA	United States of America	North America	Northern America	Vigna unguiculata			Georgia				NA	NA	NA	Unknown	seed
C1001005B2	AGG	AGG 317031 COWP	'Groit'	UQ20Vu10752-1	UQ20Vu10752	Groit											no	virus indicator	USA	United States of America	North America	Northern America	Vigna unguiculata				Georgia			NA	NA	NA	Breeding line	leaf
C1001005B8	AGG	AGG 317988 COWP	'Groit'	UQ20Vu10761-1	UQ20Vu10761	Groit											yes		USA	United States of America	North America	Northern America	Vigna unguiculata subsp. unguiculata							NA	NA	NA	Breeding line	leaf
C1001037A7	USDA	PI 293515	HACIQUACHA														yes		USA	United States of America	North America	Northern America	Vigna unguiculata subsp. unguiculata var. unguiculata cultivar group Unguiculata							NA	NA	NA	Unknown	seed
C1001037B7	USDA	PI 293516	HIB CANELO														yes		USA	United States of America	North America	Northern America	Vigna unguiculata subsp. unguiculata var. unguiculata cultivar group Unguiculata							NA	NA	NA	Unknown	seed
C1001113B5	IITA	TVu-1059	HIB CANELS	TVu 1059	HIB CANELS	PI 579322	Grif 2164	UCR 3116									yes		USA	United States of America	North America	Northern America	Vigna unguiculata	USA		3900 Road, Dearing, Montgomery County, KS 67340, United States of America				37.0902	-95.7129	259	Breeding line	seed
C1001078B1	UCR	TVu-1059	HIB CANELS	TVu 1059													no		USA	United States of America	North America	Northern America	Vigna unguiculata							NA	NA	NA	Landrace/Traditional Cultivar	seed
C1001031B2	USDA	PI 663124	HIP CANELO														yes		USA	United States of America	North America	Northern America	Vigna unguiculata			Georgia				NA	NA	NA	Unknown	seed
C1001037C7	USDA	PI 293517	HOLSTEIN														yes		USA	United States of America	North America	Northern America	Vigna unguiculata subsp. unguiculata var. unguiculata cultivar group Unguiculata							NA	NA	NA	Unknown	seed
C1001031D2	USDA	PI 663126	HOLSTEIN														no		USA	United States of America	North America	Northern America	Vigna unguiculata			Georgia				NA	NA	NA	Unknown	seed
C1001110D4	IITA	TVu-186	HONOLULU	TVu 186	HONOLULU	PI 579003	Grif 1839	UCR 2818									yes		USA	United States of America	North America	Northern America	Vigna unguiculata	USA		3900 Road, Dearing, Montgomery County, KS 67340, United States of America				37.0902	-95.7129	259	Breeding line	seed
C1001037D7	USDA	PI 293518	HONOLULU														yes		USA	United States of America	North America	Northern America	Vigna unguiculata subsp. unguiculata var. unguiculata cultivar group Unguiculata							NA	NA	NA	Unknown	seed
C1001031A2	USDA	PI 663123	HONOLULU														no		USA	United States of America	North America	Northern America	Vigna unguiculata			Georgia				NA	NA	NA	Unknown	seed
C1001113G4	IITA	TVu-1037	INST. 0154	TVu 1037	INST. 0154	PI 579307	Grif 2147	UCR 3101									yes		USA	United States of America	North America	Northern America	Vigna unguiculata	USA		3900 Road, Dearing, Montgomery County, KS 67340, United States of America				37.0902	-95.7129	259	Landrace/Traditional Cultivar	seed
C1001074E12	UCR	TVu-1037	INST. 0154	TVu 1037													no		USA	United States of America	North America	Northern America	Vigna unguiculata							NA	NA	NA	Landrace/Traditional Cultivar	seed
C1001113C7	IITA	TVu-1251	INST. 0154	TVu 1251	INST. 0154	PI 579444	Grif 2287	UCR 3235									yes		USA	United States of America	North America	Northern America	Vigna unguiculata	USA		3900 Road, Dearing, Montgomery County, KS 67340, United States of America				37.0902	-95.7129	259	Landrace/Traditional Cultivar	seed
C1001037E7	USDA	PI 293519	INSTITUTE 0154														yes		USA	United States of America	North America	Northern America	Vigna unguiculata subsp. unguiculata var. unguiculata cultivar group Unguiculata							NA	NA	NA	Unknown	seed
C1001031H2	USDA	PI 663130	INSTITUTE 0154														yes		USA	United States of America	North America	Northern America	Vigna unguiculata			Georgia				NA	NA	NA	Unknown	seed
C1001116G10	IITA	TVu-1494	IR 66- 74	TVu 1494	IR 66- 74	PI 579566	Grif 2414	UCR 3414									yes		USA	United States of America	North America	Northern America	Vigna unguiculata	USA		3900 Road, Dearing, Montgomery County, KS 67340, United States of America				37.0902	-95.7129	259	Landrace/Traditional Cultivar	seed
C1001037F7	USDA	PI 293520	IRON														yes		USA	United States of America	North America	Northern America	Vigna unguiculata subsp. unguiculata var. unguiculata cultivar group Unguiculata							NA	NA	NA	Unknown	seed	Mixed seed - white
C1001029F12	USDA	PI 663020	IRON														no		USA	United States of America	North America	Northern America	Vigna unguiculata			Georgia				NA	NA	NA	Unknown	seed
C1001002G9	AGG	AGG 306393 COWP	'Iron'	UQ20Vu10582-1	UQ20Vu10582	Iron											yes		USA	United States of America	North America	Northern America	Vigna unguiculata subsp. unguiculata							NA	NA	NA	Unknown	leaf
C1001110D5	IITA	TVu-233	IRON A3	TVu 233	IRON A3	PI 579027	Grif 1863	UCR 2839									yes		USA	United States of America	North America	Northern America	Vigna unguiculata	USA		3900 Road, Dearing, Montgomery County, KS 67340, United States of America				37.0902	-95.7129	259	Breeding line	seed
C1001005D7	AGG	AGG 323948 COWP	'Iron Clay'	UQ20Vu10794-1	UQ20Vu10794	Iron Clay											yes		USA	United States of America	North America	Northern America	Vigna unguiculata							NA	NA	NA	Breeding line	leaf
C1001037G7	USDA	PI 293521	IRON K 329														yes		USA	United States of America	North America	Northern America	Vigna unguiculata subsp. unguiculata var. unguiculata cultivar group Unguiculata							NA	NA	NA	Unknown	seed
C1001031E2	USDA	PI 663127	IRON K329														no		USA	United States of America	North America	Northern America	Vigna unguiculata			Georgia				NA	NA	NA	Unknown	seed
C1001110C5	IITA	TVu-231	JACKS PURPLE HULL 2507 BB	TVu 231	JACKS PURPLE HULL 2507 BB	PI 579025	Grif 1861	UCR 3958									yes		USA	United States of America	North America	Northern America	Vigna unguiculata	USA		3900 Road, Dearing, Montgomery County, KS 67340, United States of America				37.0902	-95.7129	259	Breeding line	seed
C1001109E12	IITA	TVu-2548	JACKSON ALABAMA	TVu 2548	JACKSON ALABAMA												yes		USA	United States of America	North America	Northern America	Vigna unguiculata	USA		3900 Road, Dearing, Montgomery County, KS 67340, United States of America				37.0902	-95.7129	259	Breeding line	seed
C1001079E2	UCR	TVu-2548	JACKSON ALABAMA	TVu 2548													yes		USA	United States of America	North America	Northern America	Vigna unguiculata							NA	NA	NA	Landrace/Traditional Cultivar	seed
C1001037H7	USDA	PI 293522	JACKSON ALABAMA														yes		USA	United States of America	North America	Northern America	Vigna unguiculata subsp. unguiculata var. unguiculata cultivar group Unguiculata							NA	NA	NA	Unknown	seed
C1001031H1	USDA	PI 663122	JACKSON ALABAMA														no		USA	United States of America	North America	Northern America	Vigna unguiculata			Georgia				NA	NA	NA	Unknown	seed
C1001037A8	USDA	PI 293523	JACKSON BUNCH														yes		USA	United States of America	North America	Northern America	Vigna unguiculata subsp. unguiculata var. unguiculata cultivar group Unguiculata							NA	NA	NA	Unknown	seed
C1001030A7	USDA	PI 663069	JACKSON BUNCH														yes		USA	United States of America	North America	Northern America	Vigna unguiculata			Georgia				NA	NA	NA	Unknown	seed
C1001030D6	USDA	PI 663064	JACKSON BUNCH PURPLE HULL														no		USA	United States of America	North America	Northern America	Vigna unguiculata			Georgia				NA	NA	NA	Unknown	seed
C1001037B8	USDA	PI 293524	JACKSON BUNCH PURPLEHULL														yes		USA	United States of America	North America	Northern America	Vigna unguiculata subsp. unguiculata var. unguiculata cultivar group Unguiculata							NA	NA	NA	Unknown	seed
C1001030B8	USDA	PI 663078	JACKSON PURPLE HULL														no		USA	United States of America	North America	Northern America	Vigna unguiculata			Georgia				NA	NA	NA	Unknown	seed
C1001037C8	USDA	PI 293525	JACKSON PURPLEHULL														yes		USA	United States of America	North America	Northern America	Vigna unguiculata subsp. unguiculata var. unguiculata cultivar group Unguiculata							NA	NA	NA	Unknown	seed
C1001004F11	AGG	AGG 45587 COWP	'Jackson purplehull'	UQ20Vu10137-1	UQ20Vu10137	Jackson purplehull											yes		USA	United States of America	North America	Northern America	Vigna unguiculata subsp. unguiculata		05/11/1963					NA	NA	NA	Landrace/Traditional Cultivar	leaf
C1001032B7	USDA	PI 487524	K-10														yes		USA	United States of America	North America	Northern America	Vigna unguiculata subsp. unguiculata var. unguiculata cultivar group Sesquipedalis	PRI		Puerto Rico				NA	NA	NA	Advanced/improved cultivar	seed
C1001032C7	USDA	PI 487525	K-29														yes		USA	United States of America	North America	Northern America	Vigna unguiculata subsp. unguiculata var. unguiculata cultivar group Sesquipedalis	PRI		Puerto Rico				NA	NA	NA	Advanced/improved cultivar	seed
C1001032E7	USDA	PI 487527	K-30														yes		USA	United States of America	North America	Northern America	Vigna unguiculata subsp. unguiculata var. unguiculata cultivar group Sesquipedalis	PRI		Puerto Rico				NA	NA	NA	Advanced/improved cultivar	seed
C1001009A9	AGG	AGG 306552 COWP	'K-30'	UQ20Vu10727-1	UQ20Vu10727	K-30											yes		USA	United States of America	North America	Northern America	Vigna unguiculata subsp. unguiculata var. unguiculata cultivar group Sesquipedalis							NA	NA	NA	Breeding line	leaf
C1001099F6	USDA	PI 664514	'Kiawah'														yes		USA	United States of America	North America	Northern America	Vigna unguiculata subsp. unguiculata var. unguiculata cultivar group Unguiculata			South Carolina				NA	NA	NA	Advanced/improved cultivar	seed
C1001065H5	USDA	PI 663006	KNUCKLE HULL CROWDER														yes		USA	United States of America	North America	Northern America	Vigna unguiculata			Alabama				NA	NA	NA	Unknown	seed
C1001030B2	USDA	PI 663030	KNUCKLE PURPLE HULL CROWDER														yes		USA	United States of America	North America	Northern America	Vigna unguiculata			Georgia				NA	NA	NA	Unknown	seed
C1001099A8	USDA	PI 664525	'KnuckleHull-VNR'														yes		USA	United States of America	North America	Northern America	Vigna unguiculata subsp. unguiculata var. unguiculata cultivar group Unguiculata			South Carolina				NA	NA	NA	Advanced/improved cultivar	seed
C1001004C5	AGG	AGG 306445 COWP	'Knuckles purple hull '	UQ20Vu10629-1	UQ20Vu10629	Knuckles purple hull											yes		USA	United States of America	North America	Northern America	Vigna unguiculata subsp. unguiculata							NA	NA	NA	Breeding line	leaf
C1001109B4	IITA	TVu-1616	KOREAN CROWDER	TVu 1616	KOREAN CROWDER	PI 579632	Grif 2483	UCR 3455									yes		USA	United States of America	North America	Northern America	Vigna unguiculata	USA		3900 Road, Dearing, Montgomery County, KS 67340, United States of America				37.0902	-95.7129	259	Breeding line	seed
C1001037D8	USDA	PI 293526	KOREAN CROWDER														no		USA	United States of America	North America	Northern America	Vigna unguiculata subsp. unguiculata var. unguiculata cultivar group Unguiculata							NA	NA	NA	Unknown	seed
C1001030A8	USDA	PI 663077	KOREAN CROWDER														yes		USA	United States of America	North America	Northern America	Vigna unguiculata			Georgia				NA	NA	NA	Unknown	seed
C1001028G9	USDA	PI 591476	'KUNDE ZULU'														yes		USA	United States of America	North America	Northern America	Vigna unguiculata							NA	NA	NA	Advanced/improved cultivar	seed
C1001037E8	USDA	PI 293527	KURO														yes		USA	United States of America	North America	Northern America	Vigna unguiculata subsp. unguiculata var. unguiculata cultivar group Unguiculata							NA	NA	NA	Unknown	seed
C1001030A9	USDA	PI 663085	KURO														no		USA	United States of America	North America	Northern America	Vigna unguiculata			Georgia				NA	NA	NA	Unknown	seed
C1001037F8	USDA	PI 293528	KUROMANDARA														yes		USA	United States of America	North America	Northern America	Vigna unguiculata subsp. unguiculata var. unguiculata cultivar group Unguiculata							NA	NA	NA	Unknown	seed
C1001030A12	USDA	PI 663109	KUROMANDARA														yes		USA	United States of America	North America	Northern America	Vigna unguiculata			Georgia				NA	NA	NA	Unknown	seed
C1001032G7	USDA	PI 487529	L-2														yes		USA	United States of America	North America	Northern America	Vigna unguiculata subsp. unguiculata var. unguiculata cultivar group Sesquipedalis	PRI		Puerto Rico				NA	NA	NA	Advanced/improved cultivar	seed
C1001032A8	USDA	PI 487531	L-4														yes		USA	United States of America	North America	Northern America	Vigna unguiculata subsp. unguiculata var. unguiculata cultivar group Sesquipedalis	PRI		Puerto Rico				NA	NA	NA	Advanced/improved cultivar	seed
C1001037G8	USDA	PI 293529	LADY ALABAMA														yes		USA	United States of America	North America	Northern America	Vigna unguiculata subsp. unguiculata var. unguiculata cultivar group Unguiculata							NA	NA	NA	Unknown	seed
C1001030E12	USDA	PI 663113	LADY ALABAMA														no		USA	United States of America	North America	Northern America	Vigna unguiculata			Georgia				NA	NA	NA	Unknown	seed
C1001037H8	USDA	PI 293530	LADY EDIBLE														yes		USA	United States of America	North America	Northern America	Vigna unguiculata subsp. unguiculata var. unguiculata cultivar group Unguiculata							NA	NA	NA	Unknown	seed
C1001065D6	USDA	PI 663012	LAGREEN														yes		USA	United States of America	North America	Northern America	Vigna unguiculata			Louisiana				NA	NA	NA	Unknown	seed
C1001030E3	USDA	PI 663041	LAGREEN														no		USA	United States of America	North America	Northern America	Vigna unguiculata			Georgia				NA	NA	NA	Unknown	seed
C1001037A9	USDA	PI 293531	LARGE BLACK														yes		USA	United States of America	North America	Northern America	Vigna unguiculata subsp. unguiculata var. unguiculata cultivar group Unguiculata							NA	NA	NA	Unknown	seed
C1001028A11	USDA	PI 592372	LARGE BLACK EYE														yes		USA	United States of America	North America	Northern America	Vigna unguiculata			Georgia				NA	NA	NA	Unknown	seed
C1001037B9	USDA	PI 293532	LARGE VIRGINIA BLACKEYE														yes		USA	United States of America	North America	Northern America	Vigna unguiculata subsp. unguiculata var. unguiculata cultivar group Unguiculata							NA	NA	NA	Unknown	seed
C1001030D12	USDA	PI 663112	LARGE VIRGINIA BLACKEYE														yes		USA	United States of America	North America	Northern America	Vigna unguiculata			Georgia				NA	NA	NA	Unknown	seed
C1001031H4	USDA	PI 663146	LIGON BLACKEYE														yes		USA	United States of America	North America	Northern America	Vigna unguiculata			Oklahoma				NA	NA	NA	Unknown	seed
C1001008H10	AGG	AGG 322981 COWP	'Little lady'	UQ20Vu10786-1	UQ20Vu10786	Little lady											yes		USA	United States of America	North America	Northern America	Vigna unguiculata subsp. unguiculata				Tennessee			NA	NA	NA	Unknown	leaf
C1001110B9	IITA	TVu-401	LONG POD	TVu 401	LONG POD	PI 579101	Grif 1938	UCR 80									no		USA	United States of America	North America	Northern America	Vigna unguiculata	USA		3900 Road, Dearing, Montgomery County, KS 67340, United States of America				37.0902	-95.7129	259	Landrace/Traditional Cultivar	seed
C1001037C9	USDA	PI 293533	LONG POD CREAM														yes		USA	United States of America	North America	Northern America	Vigna unguiculata subsp. unguiculata var. unguiculata cultivar group Unguiculata							NA	NA	NA	Unknown	seed
C1001065C6	USDA	PI 663011	LOUISIANA PURCHASE														yes		USA	United States of America	North America	Northern America	Vigna unguiculata			Louisiana				NA	NA	NA	Unknown	seed
C1001030F3	USDA	PI 663042	LOUISIANA PURCHASE														no		USA	United States of America	North America	Northern America	Vigna unguiculata			Georgia				NA	NA	NA	Unknown	seed
C1001003H6	AGG	AGG 94461 COWP	'Magnolia'	UQ20Vu10500-1	UQ20Vu10500	Magnolia											yes		USA	United States of America	North America	Northern America	Vigna unguiculata subsp. unguiculata							NA	NA	NA	Breeding line	leaf
C1001031B5	USDA	PI 663148	'MAGNOLIA BLACKEYE'														yes		USA	United States of America	North America	Northern America	Vigna unguiculata			Mississippi				NA	NA	NA	Advanced/improved cultivar	seed
C1001031F4	USDA	PI 663144	MEKAN														yes		USA	United States of America	North America	Northern America	Vigna unguiculata			Arkansas				NA	NA	NA	Unknown	seed
C1001028G11	USDA	PI 596353	'MELAKH'														no		USA	United States of America	North America	Northern America	Vigna unguiculata			California				NA	NA	NA	Advanced/improved cultivar	seed
C1001035H6	USDA	PI 307554	MICHIGAN FAVORITE														yes		USA	United States of America	North America	Northern America	Vigna unguiculata subsp. unguiculata var. unguiculata cultivar group Unguiculata			Georgia				NA	NA	NA	Unknown	seed
C1001113C4	IITA	TVu-1004	MISC 51	TVu 1004	MISC 51	PI 579282	Grif 2121	UCR 3077									no		USA	United States of America	North America	Northern America	Vigna unguiculata	USA		3900 Road, Dearing, Montgomery County, KS 67340, United States of America				37.0902	-95.7129	259	Landrace/Traditional Cultivar	seed
C1001074F11	UCR	TVu-1004	MISC 51	TVu 1004													yes		USA	United States of America	North America	Northern America	Vigna unguiculata							NA	NA	NA	Landrace/Traditional Cultivar	seed
C1001037D9	USDA	PI 293534	MISSISSIPPI CONCH														yes		USA	United States of America	North America	Northern America	Vigna unguiculata subsp. unguiculata var. unguiculata cultivar group Unguiculata							NA	NA	NA	Unknown	seed
C1001007G10	AGG	AGG 321320 COWP	'Mississippi cream'	UQ20Vu10775-1	UQ20Vu10775	Mississippi cream											yes		USA	United States of America	North America	Northern America	Vigna unguiculata				Mississippi			NA	NA	NA	Breeding line	leaf
C1001028C12	USDA	PI 601086	'MISSISSIPPI CREAM'														no		USA	United States of America	North America	Northern America	Vigna unguiculata			Mississippi				NA	NA	NA	Advanced/improved cultivar	seed
C1001037E9	USDA	PI 293535	MISSISSIPPI CROWDER														yes		USA	United States of America	North America	Northern America	Vigna unguiculata subsp. unguiculata var. unguiculata cultivar group Unguiculata							NA	NA	NA	Unknown	seed
C1001029G10	USDA	PI 662999	MISSISSIPPI CROWDER														no		USA	United States of America	North America	Northern America	Vigna unguiculata			Mississippi				NA	NA	NA	Unknown	seed
C1001030E10	USDA	PI 663097	MISSISSIPPI CROWDER														yes		USA	United States of America	North America	Northern America	Vigna unguiculata			Georgia				NA	NA	NA	Unknown	seed
C1001031A1	USDA	PI 663115	MISSISSIPPI CROWDER														no		USA	United States of America	North America	Northern America	Vigna unguiculata			Georgia				NA	NA	NA	Unknown	seed
C1001029A1	USDA	PI 601682	'MISSISSIPPI PINKEYE'														yes		USA	United States of America	North America	Northern America	Vigna unguiculata			Mississippi				NA	NA	NA	Advanced/improved cultivar	seed
C1001031C5	USDA	PI 663149	'MISSISSIPPI PURPLE'														yes		USA	United States of America	North America	Northern America	Vigna unguiculata			Mississippi				NA	NA	NA	Advanced/improved cultivar	seed
C1001028D12	USDA	PI 601167	'MISSISSIPPI SHIPPER'														yes		USA	United States of America	North America	Northern America	Vigna unguiculata			Mississippi				NA	NA	NA	Advanced/improved cultivar	seed
C1001005H10	AGG	AGG 321321 COWP	'Mississippi silver'	UQ20Vu10776-1	UQ20Vu10776	Mississippi silver											yes		USA	United States of America	North America	Northern America	Vigna unguiculata				California			NA	NA	NA	Breeding line	leaf
C1001029H10	USDA	PI 663000	MONARCH BLACKEYE														yes		USA	United States of America	North America	Northern America	Vigna unguiculata			Arkansas				NA	NA	NA	Unknown	seed
C1001089E9	USDA	PI 583221	'MOURIDE'														yes		USA	United States of America	North America	Northern America	Vigna unguiculata subsp. unguiculata var. unguiculata cultivar group Unguiculata			California				NA	NA	NA	Landrace/Traditional Cultivar	seed
C1001031C2	USDA	PI 663125	NEW ERA														yes		USA	United States of America	North America	Northern America	Vigna unguiculata			Georgia				NA	NA	NA	Unknown	seed
C1001029G11	USDA	PI 663009	NEWTON SILVERSKIN CROWDER														no		USA	United States of America	North America	Northern America	Vigna unguiculata			Mississippi				NA	NA	NA	Unknown	seed
C1001030D3	USDA	PI 663040	NEWTON SILVERSKIN CROWDER														yes		USA	United States of America	North America	Northern America	Vigna unguiculata			Georgia				NA	NA	NA	Unknown	seed
C1001110E9	IITA	TVu-415	OHAWA MOTTLED	TVu 415	OHAWA MOTTLED												yes		USA	United States of America	North America	Northern America	Vigna unguiculata	USA		3900 Road, Dearing, Montgomery County, KS 67340, United States of America				37.0902	-95.7129	259	Breeding line	seed
C1001079G5	UCR	TVu-415	OHAWA MOTTLED	TVu 415													no		USA	United States of America	North America	Northern America	Vigna unguiculata							NA	NA	NA	Landrace/Traditional Cultivar	seed
C1001031C1	USDA	PI 663117	OKLAHOMA BLACK														yes		USA	United States of America	North America	Northern America	Vigna unguiculata			Georgia				NA	NA	NA	Unknown	seed
C1001030G4	USDA	PI 663051	P H S 84801														yes		USA	United States of America	North America	Northern America	Vigna unguiculata			Georgia				NA	NA	NA	Unknown	seed
C1001113C5	IITA	TVu-1081	PARAGUAY	TVu 1081	PARAGUAY	PI 579338	Grif 2180	UCR 3132									yes		USA	United States of America	North America	Northern America	Vigna unguiculata	USA		3900 Road, Dearing, Montgomery County, KS 67340, United States of America				37.0902	-95.7129	259	Breeding line	seed
C1001028A10	USDA	PI 592364	PARAGUAY														yes		USA	United States of America	North America	Northern America	Vigna unguiculata			Georgia				NA	NA	NA	Unknown	seed
C1001074H11	UCR	TVu-1016	PARAGUAY 1	TVu 1016													no		USA	United States of America	North America	Northern America	Vigna unguiculata							NA	NA	NA	Landrace/Traditional Cultivar	seed
C1001110B5	IITA	TVu-222	PARAGUAY 1A	TVu 222	PARAGUAY 1A	PI 579021	Grif 1857	UCR 2834									yes		USA	United States of America	North America	Northern America	Vigna unguiculata	USA		3900 Road, Dearing, Montgomery County, KS 67340, United States of America				37.0902	-95.7129	259	Breeding line	seed
C1001110B8	IITA	TVu-337	PARAGUAY 2F	TVu 337	PARAGUAY 2F	PI 579058	Grif 1895	UCR 2868									yes		USA	United States of America	North America	Northern America	Vigna unguiculata	USA		3900 Road, Dearing, Montgomery County, KS 67340, United States of America				37.0902	-95.7129	259	Landrace/Traditional Cultivar	seed
C1001110E10	IITA	TVu-459	PARAGUAY A	TVu 459	PARAGUAY A	PI 579129	Grif 1967	UCR 2930									yes		USA	United States of America	North America	Northern America	Vigna unguiculata	USA		3900 Road, Dearing, Montgomery County, KS 67340, United States of America				37.0902	-95.7129	259	Breeding line	seed
C1001031B3	USDA	PI 663132	PARAGUAY NO 1														yes		USA	United States of America	North America	Northern America	Vigna unguiculata			Georgia				NA	NA	NA	Unknown	seed
C1001031G1	USDA	PI 663121	PARAGUAY NO 10														yes		USA	United States of America	North America	Northern America	Vigna unguiculata			Georgia				NA	NA	NA	Unknown	seed
C1001030B4	USDA	PI 663046	PARAGUAY NO 18														no		USA	United States of America	North America	Northern America	Vigna unguiculata			Georgia				NA	NA	NA	Unknown	seed
C1001030B6	USDA	PI 663062	PARAGUAY NO 5														no		USA	United States of America	North America	Northern America	Vigna unguiculata			Georgia				NA	NA	NA	Unknown	seed
C1001029E12	USDA	PI 663019	PARAGUAY NO 6														yes		USA	United States of America	North America	Northern America	Vigna unguiculata			Georgia				NA	NA	NA	Unknown	seed
C1001104C2	IITA	TVu-13249	PI 166146 X CB5	TVu 13249	PI 166146 X CB5												yes		USA	United States of America	North America	Northern America	Vigna unguiculata	USA		UNIVERSITY OF CALIFORNIA-DAVIS. USA				38.5449	-121.741	11	Breeding line	seed
C1001097H5	IITA	TVu-2606	PI 297561	TVu 2606	PI 297561	TVu 1968											no		USA	United States of America	North America	Northern America	Vigna unguiculata	USA		3900 Road, Dearing, Montgomery County, KS 67340, United States of America				37.0902	-95.7129	259	Breeding line	seed
C1001098F12	USDA	PI 666269	'Pickworth Pinkeye'														yes		USA	United States of America	North America	Northern America	Vigna unguiculata subsp. unguiculata var. unguiculata cultivar group Unguiculata			Alabama				NA	NA	NA	Advanced/improved cultivar	seed
C1001031G4	USDA	PI 663145	PINK EYE PURPLE HULL														yes		USA	United States of America	North America	Northern America	Vigna unguiculata			California				NA	NA	NA	Unknown	seed
C1001028E12	USDA	PI 601359	'PINKEYE PINK POD'														yes		USA	United States of America	North America	Northern America	Vigna unguiculata							NA	NA	NA	Advanced/improved cultivar	seed
C1001098H11	USDA	PI 666261	'Pinkeye Purple Hull-BVR'														yes		USA	United States of America	North America	Northern America	Vigna unguiculata subsp. unguiculata var. unguiculata cultivar group Unguiculata			Georgia				NA	NA	NA	Advanced/improved cultivar	seed
C1001123C9	IITA	TVu-6361	PREVIOUS TVU 269-2	TVu 6361	PREVIOUS TVu 269-2	PI 580117	Grif 3000	UCR 3735									yes		USA	United States of America	North America	Northern America	Vigna unguiculata subsp. unguiculata	USA		3900 Road, Dearing, Montgomery County, KS 67340, United States of America				37.0902	-95.7129	259	Landrace/Traditional Cultivar	seed
C1001111E10	IITA	TVu-6451	PREVIOUS TVU 1044-2	TVu 6451	PREVIOUS TVu 1044-2												yes		USA	United States of America	North America	Northern America	Vigna unguiculata	USA		3900 Road, Dearing, Montgomery County, KS 67340, United States of America				37.0902	-95.7129	259	Breeding line	seed
C1001111F10	IITA	TVu-6455	PREVIOUS TVU 1050-3	TVu 6455	PREVIOUS TVu 1050-3												yes		USA	United States of America	North America	Northern America	Vigna unguiculata	USA		3900 Road, Dearing, Montgomery County, KS 67340, United States of America				37.0902	-95.7129	259	Breeding line	seed
C1001102D3	IITA	TVu-6356	PREVIOUS TVU 240-2	TVu 6356	PREVIOUS TVu 240-2												no		USA	United States of America	North America	Northern America	Vigna unguiculata	USA		3900 Road, Dearing, Montgomery County, KS 67340, United States of America				37.0902	-95.7129	259	Landrace/Traditional Cultivar	seed
C1001079F7	UCR	TVu-6356	PREVIOUS TVU 240-2	TVu 6356													yes		USA	United States of America	North America	Northern America	Vigna unguiculata							NA	NA	NA	Landrace/Traditional Cultivar	seed
C1001111G9	IITA	TVu-6365	PREVIOUS TVU 298-2	TVu 6365	PREVIOUS TVu 298-2												yes		USA	United States of America	North America	Northern America	Vigna unguiculata	USA		3900 Road, Dearing, Montgomery County, KS 67340, United States of America				37.0902	-95.7129	259	Landrace/Traditional Cultivar	seed
C1001079G7	UCR	TVu-6365	PREVIOUS TVU 298-2	TVu 6365													no		USA	United States of America	North America	Northern America	Vigna unguiculata							NA	NA	NA	Landrace/Traditional Cultivar	seed
C1001111A10	IITA	TVu-6399	PREVIOUS TVU 568-2	TVu 6399	PREVIOUS TVu 568-2												yes		USA	United States of America	North America	Northern America	Vigna unguiculata	USA		3900 Road, Dearing, Montgomery County, KS 67340, United States of America				37.0902	-95.7129	259	Landrace/Traditional Cultivar	seed
C1001030A3	USDA	PI 663037	PRODUCER														yes		USA	United States of America	North America	Northern America	Vigna unguiculata			Georgia				NA	NA	NA	Unknown	seed
C1001003E6	AGG	AGG 306448 COWP	'Producer '	UQ20Vu10631-1	UQ20Vu10631	Producer											yes		USA	United States of America	North America	Northern America	Vigna unguiculata subsp. unguiculata							NA	NA	NA	Breeding line	leaf
C1001031G3	USDA	PI 663137	PROGRESSIVE WHITE														no		USA	United States of America	North America	Northern America	Vigna unguiculata			Georgia				NA	NA	NA	Unknown	seed
C1001035F7	USDA	PI 307561	PURPLE HULL														yes		USA	United States of America	North America	Northern America	Vigna unguiculata subsp. unguiculata var. unguiculata cultivar group Unguiculata			Georgia				NA	NA	NA	Unknown	seed
C1001030G3	USDA	PI 663043	PURPLE HULL 3445														yes		USA	United States of America	North America	Northern America	Vigna unguiculata			Georgia				NA	NA	NA	Unknown	seed
C1001030D5	USDA	PI 663056	PURPLE HULL 3445														no		USA	United States of America	North America	Northern America	Vigna unguiculata			Georgia				NA	NA	NA	Unknown	seed
C1001029F10	USDA	PI 662998	PURPLE HULL 49														no		USA	United States of America	North America	Northern America	Vigna unguiculata			Texas				NA	NA	NA	Unknown	seed
C1001030E2	USDA	PI 663033	PURPLE HULL 49														no		USA	United States of America	North America	Northern America	Vigna unguiculata			Georgia				NA	NA	NA	Unknown	seed
C1001030E4	USDA	PI 663049	PURPLE HULL 49 OCIA														yes		USA	United States of America	North America	Northern America	Vigna unguiculata			Georgia				NA	NA	NA	Unknown	seed
C1001031E4	USDA	PI 663143	PURPLE HULL DIXIE QUEEN														yes		USA	United States of America	North America	Northern America	Vigna unguiculata			Georgia				NA	NA	NA	Unknown	seed
C1001031F3	USDA	PI 663136	PURPLE POD														yes		USA	United States of America	North America	Northern America	Vigna unguiculata			Georgia				NA	NA	NA	Unknown	seed
C1001033C1	USDA	PI 194202	R 23														no		USA	United States of America	North America	Northern America	Vigna unguiculata subsp. unguiculata var. unguiculata cultivar group Unguiculata			Maryland				NA	NA	NA	Unknown	seed
C1001006G8	AGG	AGG 306449 COWP	'R 23'	UQ20Vu10632-1	UQ20Vu10632	R 23											yes		USA	United States of America	North America	Northern America	Vigna unguiculata subsp. unguiculata		01/02/1951		Maryland			NA	NA	NA	Breeding line	leaf
C1001033D1	USDA	PI 194203	R 33														yes		USA	United States of America	North America	Northern America	Vigna unguiculata subsp. unguiculata var. unguiculata cultivar group Unguiculata			Maryland				NA	NA	NA	Unknown	seed
C1001033E1	USDA	PI 194204	R 35														yes		USA	United States of America	North America	Northern America	Vigna unguiculata subsp. unguiculata var. unguiculata cultivar group Unguiculata			Maryland				NA	NA	NA	Unknown	seed
C1001005C10	AGG	AGG 306450 COWP	'R 35'	UQ20Vu10633-1	UQ20Vu10633	R 35											no		USA	United States of America	North America	Northern America	Vigna unguiculata subsp. unguiculata		01/02/1951		Maryland			NA	NA	NA	Breeding line	leaf
C1001033F1	USDA	PI 194205	R 37														yes		USA	United States of America	North America	Northern America	Vigna unguiculata subsp. unguiculata var. unguiculata cultivar group Unguiculata			Maryland				NA	NA	NA	Unknown	seed
C1001005D6	AGG	AGG 306451 COWP	'R 37'	UQ20Vu10634-1	UQ20Vu10634	R 37											yes		USA	United States of America	North America	Northern America	Vigna unguiculata subsp. unguiculata		01/02/1951		Maryland			NA	NA	NA	Breeding line	leaf
C1001033G1	USDA	PI 194206	R 43														yes		USA	United States of America	North America	Northern America	Vigna unguiculata subsp. unguiculata var. unguiculata cultivar group Unguiculata			Maryland				NA	NA	NA	Unknown	seed
C1001002G11	AGG	AGG 45575 COWP	'R 43'	UQ20Vu10126-1	UQ20Vu10126	R 43											yes		USA	United States of America	North America	Northern America	Vigna unguiculata subsp. unguiculata		01/02/1951		Maryland			NA	NA	NA	Breeding line	leaf
C1001033H1	USDA	PI 194207	R 49														yes		USA	United States of America	North America	Northern America	Vigna unguiculata subsp. unguiculata var. unguiculata cultivar group Unguiculata			Maryland				NA	NA	NA	Unknown	seed
C1001033A2	USDA	PI 194208	R 53														yes		USA	United States of America	North America	Northern America	Vigna unguiculata subsp. unguiculata var. unguiculata cultivar group Unguiculata			Maryland				NA	NA	NA	Unknown	seed
C1001033B2	USDA	PI 194209	R 55														yes		USA	United States of America	North America	Northern America	Vigna unguiculata subsp. unguiculata var. unguiculata cultivar group Unguiculata			Maryland				NA	NA	NA	Unknown	seed	Lighter brown
C1001033C2	USDA	PI 194210	R 57														yes		USA	United States of America	North America	Northern America	Vigna unguiculata subsp. unguiculata var. unguiculata cultivar group Unguiculata			Maryland				NA	NA	NA	Unknown	seed
C1001033D2	USDA	PI 194211	R 63														yes		USA	United States of America	North America	Northern America	Vigna unguiculata subsp. unguiculata var. unguiculata cultivar group Unguiculata			Maryland				NA	NA	NA	Unknown	seed
C1001033E2	USDA	PI 194212	R 65														yes		USA	United States of America	North America	Northern America	Vigna unguiculata subsp. unguiculata var. unguiculata cultivar group Unguiculata			Maryland				NA	NA	NA	Unknown	seed
C1001033F2	USDA	PI 194213	R 67														yes		USA	United States of America	North America	Northern America	Vigna unguiculata subsp. unguiculata var. unguiculata cultivar group Unguiculata			Maryland				NA	NA	NA	Unknown	seed
C1001033G2	USDA	PI 194214	R 69														yes		USA	United States of America	North America	Northern America	Vigna unguiculata subsp. unguiculata var. unguiculata cultivar group Unguiculata			Maryland				NA	NA	NA	Unknown	seed
C1001033H2	USDA	PI 194215	R 71														yes		USA	United States of America	North America	Northern America	Vigna unguiculata subsp. unguiculata var. unguiculata cultivar group Unguiculata			Maryland				NA	NA	NA	Unknown	seed
C1001030E5	USDA	PI 663057	RED COWPEA														no		USA	United States of America	North America	Northern America	Vigna unguiculata			Georgia				NA	NA	NA	Unknown	seed
C1001028H9	USDA	PI 592363	RED RIPPER														no		USA	United States of America	North America	Northern America	Vigna unguiculata			Georgia				NA	NA	NA	Unknown	seed
C1001113F4	IITA	TVu-1032	RED RIPPER K711	TVu 1032	RED RIPPER K711	PI 579304	Grif 2143	UCR 3098									yes		USA	United States of America	North America	Northern America	Vigna unguiculata	USA		3900 Road, Dearing, Montgomery County, KS 67340, United States of America				37.0902	-95.7129	259	Breeding line	seed
C1001029D12	USDA	PI 663018	RED RIPPER K711														yes		USA	United States of America	North America	Northern America	Vigna unguiculata			Georgia				NA	NA	NA	Unknown	seed
C1001031A3	USDA	PI 663131	RED SPECKLED CROWDER 2														yes		USA	United States of America	North America	Northern America	Vigna unguiculata			Georgia				NA	NA	NA	Unknown	seed
C1001030A4	USDA	PI 663045	RED SPECKLED CROWDER 4														no		USA	United States of America	North America	Northern America	Vigna unguiculata			Georgia				NA	NA	NA	Unknown	seed
C1001030A6	USDA	PI 663061	RED SPECKLED CROWDER 5														no		USA	United States of America	North America	Northern America	Vigna unguiculata			Georgia				NA	NA	NA	Unknown	seed
C1001113E4	IITA	TVu-1030	RED SPECKLED R	TVu 1030	RED SPECKLED R	PI 579302	Grif 2141	UCR 3096									yes		USA	United States of America	North America	Northern America	Vigna unguiculata	USA		3900 Road, Dearing, Montgomery County, KS 67340, United States of America				37.0902	-95.7129	259	Breeding line	seed
C1001110H6	IITA	TVu-305	REEVES A	TVu 305	REEVES A												yes		USA	United States of America	North America	Northern America	Vigna unguiculata	USA		3900 Road, Dearing, Montgomery County, KS 67340, United States of America				37.0902	-95.7129	259	Breeding line	seed
C1001030E1	USDA	PI 663025	RICE														no		USA	United States of America	North America	Northern America	Vigna unguiculata			Georgia				NA	NA	NA	Unknown	seed
C1001029A11	USDA	PI 663001	RICE/LADY														yes		USA	United States of America	North America	Northern America	Vigna unguiculata			Virginia				NA	NA	NA	Unknown	seed
C1001098C12	USDA	PI 666265	'Royal Blackeye'														yes		USA	United States of America	North America	Northern America	Vigna unguiculata subsp. unguiculata var. unguiculata cultivar group Unguiculata			Louisiana				NA	NA	NA	Advanced/improved cultivar	seed
C1001099E6	USDA	PI 664513	'Santee Early Pinkeye'														yes		USA	United States of America	North America	Northern America	Vigna unguiculata subsp. unguiculata var. unguiculata cultivar group Unguiculata			South Carolina				NA	NA	NA	Advanced/improved cultivar	seed
C1001109F5	IITA	TVu-1727	SHIRO	TVu 1727	SHIRO	PI 579685	Grif 2544	UCR 3490									yes		USA	United States of America	North America	Northern America	Vigna unguiculata	USA		3900 Road, Dearing, Montgomery County, KS 67340, United States of America				37.0902	-95.7129	259	Breeding line	seed
C1001031A4	USDA	PI 663139	SHIRO														no		USA	United States of America	North America	Northern America	Vigna unguiculata			Georgia				NA	NA	NA	Unknown	seed
C1001109F8	IITA	TVu-1923	SHIRO ZURU	TVu 1923	SHIRO ZURU												yes		USA	United States of America	North America	Northern America	Vigna unguiculata	USA		3900 Road, Dearing, Montgomery County, KS 67340, United States of America				37.0902	-95.7129	259	Landrace/Traditional Cultivar	seed
C1001030B5	USDA	PI 663054	SHIRO ZURU														yes		USA	United States of America	North America	Northern America	Vigna unguiculata			Georgia				NA	NA	NA	Unknown	seed
C1001031E3	USDA	PI 663135	SIX WEEKS ALABAMA														no		USA	United States of America	North America	Northern America	Vigna unguiculata			Georgia				NA	NA	NA	Unknown	seed
C1001007B5	AGG	AGG 45588 COWP	'Six weeks Alabama'	UQ20Vu10138-1	UQ20Vu10138	Six weeks Alabama											no		USA	United States of America	North America	Northern America	Vigna unguiculata subsp. unguiculata		05/11/1963					NA	NA	NA	Breeding line	leaf
C1001110C11	IITA	TVu-483	SIX WEEKS ALABAMA C	TVu 483	SIX WEEKS ALABAMA C	PI 579148	Grif 1986	UCR 2948									yes		USA	United States of America	North America	Northern America	Vigna unguiculata	USA		3900 Road, Dearing, Montgomery County, KS 67340, United States of America				37.0902	-95.7129	259	Breeding line	seed
C1001030F4	USDA	PI 663050	SIX WEEKS GEORGIA														no		USA	United States of America	North America	Northern America	Vigna unguiculata			Georgia				NA	NA	NA	Unknown	seed
C1001031E5	USDA	PI 667648	SNAPEA														yes		USA	United States of America	North America	Northern America	Vigna unguiculata			Florida				NA	NA	NA	Unknown	seed
C1001030C5	USDA	PI 663055	SPECKLED PURPLE HULL														no		USA	United States of America	North America	Northern America	Vigna unguiculata			Georgia				NA	NA	NA	Unknown	seed
C1001028G10	USDA	PI 592370	SUGAR CROWDER														yes		USA	United States of America	North America	Northern America	Vigna unguiculata			Georgia				NA	NA	NA	Unknown	seed
C1001028B10	USDA	PI 592365	SUMPTUOUS														no		USA	United States of America	North America	Northern America	Vigna unguiculata			Georgia				NA	NA	NA	Unknown	seed
C1001030F5	USDA	PI 663058	SUWANEE														yes		USA	United States of America	North America	Northern America	Vigna unguiculata			Georgia				NA	NA	NA	Unknown	seed
C1001110G7	IITA	TVu-332	TAYLOR	TVu 332	TAYLOR												yes		USA	United States of America	North America	Northern America	Vigna unguiculata	USA		3900 Road, Dearing, Montgomery County, KS 67340, United States of America				37.0902	-95.7129	259	Breeding line	seed
C1001110A9	IITA	TVu-393	TAYLOR BLUE GOOSE	TVu 393	TAYLOR BLUE GOOSE	PI 579094	Grif 1931	UCR 2899									no		USA	United States of America	North America	Northern America	Vigna unguiculata	USA		3900 Road, Dearing, Montgomery County, KS 67340, United States of America				37.0902	-95.7129	259	Breeding line	seed
C1001079C5	UCR	TVu-393	TAYLOR BLUE GOOSE	TVu 393													yes		USA	United States of America	North America	Northern America	Vigna unguiculata							NA	NA	NA	Landrace/Traditional Cultivar	seed
C1001110F5	IITA	TVu-243	TEN CHECK 8D	TVu 243	TEN CHECK 8D												no		USA	United States of America	North America	Northern America	Vigna unguiculata	USA		3900 Road, Dearing, Montgomery County, KS 67340, United States of America				37.0902	-95.7129	259	Breeding line	seed
C1001099C7	USDA	PI 664519	'Tender Cream'														yes		USA	United States of America	North America	Northern America	Vigna unguiculata subsp. unguiculata var. unguiculata cultivar group Unguiculata			South Carolina				NA	NA	NA	Advanced/improved cultivar	seed
C1001109A6	IITA	TVu-1761	TEXAS CREAM NO 10	TVu 1761	TEXAS CREAM NO 10	PI 579695	Grif 2556	UCR 3499									yes		USA	United States of America	North America	Northern America	Vigna unguiculata	USA		3900 Road, Dearing, Montgomery County, KS 67340, United States of America				37.0902	-95.7129	259	Breeding line	seed
C1001110B6	IITA	TVu-264	TEXAS PURPLE HULL 49	TVu 264	TEXAS PURPLE HULL 49												yes		USA	United States of America	North America	Northern America	Vigna unguiculata	USA		3900 Road, Dearing, Montgomery County, KS 67340, United States of America				37.0902	-95.7129	259	Breeding line	seed
C1001079F2	UCR	TVu-264	TEXAS PURPLE HULL 49	TVu 264													no		USA	United States of America	North America	Northern America	Vigna unguiculata							NA	NA	NA	Landrace/Traditional Cultivar	seed
C1001030G5	USDA	PI 663059	TEXAS PURPLE HULL 49														yes		USA	United States of America	North America	Northern America	Vigna unguiculata			Georgia				NA	NA	NA	Unknown	seed
C1001097D4	IITA	TVu-410	TEXAS PURPLEHULL 49	TVu 410	TEXAS PURPLEHULL 49												yes		USA	United States of America	North America	Northern America	Vigna unguiculata	USA		3900 Road, Dearing, Montgomery County, KS 67340, United States of America				37.0902	-95.7129	259	Breeding line	seed
C1001042H4	USDA	PI 469248	'Thorsby'														yes		USA	United States of America	North America	Northern America	Vigna unguiculata subsp. unguiculata var. unguiculata cultivar group Unguiculata			Chilton County, Alabama				NA	NA	NA	Advanced/improved cultivar	seed
C1001028H10	USDA	PI 592371	TINY LADY														yes		USA	United States of America	North America	Northern America	Vigna unguiculata			Georgia				NA	NA	NA	Unknown	seed
C1001029H9	USDA	PI 662992	TOPSET														no		USA	United States of America	North America	Northern America	Vigna unguiculata			Florida				NA	NA	NA	Unknown	seed
C1001030B3	USDA	PI 663038	TOPSET														yes		USA	United States of America	North America	Northern America	Vigna unguiculata			Georgia				NA	NA	NA	Unknown	seed
C1001008F8	AGG	AGG 306458 COWP	'Topset'	UQ20Vu10638-1	UQ20Vu10638	Topset											yes		USA	United States of America	North America	Northern America	Vigna unguiculata subsp. unguiculata							NA	NA	NA	Breeding line	leaf
C1001009H7	AGG	AGG 306465 COWP	'Topset'	UQ20Vu10642-1	UQ20Vu10642	Topset											no		USA	United States of America	North America	Northern America	Vigna unguiculata subsp. unguiculata							NA	NA	NA	Breeding line	leaf
C1001042A5	USDA	PI 469249	'Tory'														yes		USA	United States of America	North America	Northern America	Vigna unguiculata subsp. unguiculata var. unguiculata cultivar group Unguiculata			Columbus, Mississippi				NA	NA	NA	Advanced/improved cultivar	seed
C1001035C6	USDA	PI 302457	TVu 1628														yes		USA	United States of America	North America	Northern America	Vigna unguiculata subsp. unguiculata var. unguiculata cultivar group Unguiculata							NA	NA	NA	Unknown	seed
C1001035E7	USDA	PI 307560	TVu 1664														yes		USA	United States of America	North America	Northern America	Vigna unguiculata subsp. unguiculata var. unguiculata cultivar group Unguiculata			Georgia				NA	NA	NA	Unknown	seed
C1001002D3	AGG	AGG 81270 COWP	'TVu 2515'	UQ20Vu10311-1	UQ20Vu10311	TVu 2515											yes		USA	United States of America	North America	Northern America	Vigna unguiculata subsp. unguiculata				Georgia			NA	NA	NA	Breeding line	leaf
C1001007D1	AGG	AGG 45590 COWP	TVu 2606	UQ20Vu10140-1	UQ20Vu10140												yes		USA	United States of America	North America	Northern America	Vigna unguiculata subsp. unguiculata		11/05/1964					NA	NA	NA	Breeding line	leaf
C1001035D6	USDA	PI 302458	TVu 2612														yes		USA	United States of America	North America	Northern America	Vigna unguiculata subsp. unguiculata var. unguiculata cultivar group Unguiculata							NA	NA	NA	Unknown	seed
C1001142B4	AGG	AGG 84802 COWP	TVu 317	UQ20Vu10373-1	UQ20Vu10373												yes		USA	United States of America	North America	Northern America	Vigna unguiculata subsp. unguiculata							NA	NA	NA	Breeding line	leaf
C1001026D8	USDA	PI 406286	TVu 317														no		USA	United States of America	North America	Northern America	Vigna unguiculata							NA	NA	NA	Unknown	seed
C1001007H9	AGG	AGG 67235 COWP	'64298'	UQ20Vu10196-1	UQ20Vu10196	64298											yes		USA	United States of America	North America	Northern America	Vigna unguiculata subsp. unguiculata							NA	NA	NA	Landrace/Traditional Cultivar	leaf
C1001004D8	AGG	AGG 84917 COWP	'7DI 123'	UQ20Vu10457-1	UQ20Vu10457	7DI 123											yes		USA	United States of America	North America	Northern America	Vigna unguiculata subsp. unguiculata							NA	NA	NA	Breeding line	leaf
C1001142D4	AGG	AGG 84919 COWP	'7DI 134'	UQ20Vu10459-1	UQ20Vu10459	7DI 134											yes		USA	United States of America	North America	Northern America	Vigna unguiculata subsp. unguiculata							NA	NA	NA	Breeding line	leaf
C1001142E4	AGG	AGG 84920 COWP	'7DI 150'	UQ20Vu10460-1	UQ20Vu10460	7DI 150											yes		USA	United States of America	North America	Northern America	Vigna unguiculata subsp. unguiculata							NA	NA	NA	Breeding line	leaf
C1001005D8	AGG	AGG 84922 COWP	'7DI 209'	UQ20Vu10461-1	UQ20Vu10461	7DI 209											yes		USA	United States of America	North America	Northern America	Vigna unguiculata subsp. unguiculata							NA	NA	NA	Breeding line	leaf
C1001113F10	IITA	TVu-1452	PI 145198	TVu 1452	PI 145198	Brabham	No. 5980										yes		USA	United States of America	North America	Northern America	Vigna unguiculata	AUT		Felsenweg, 8783 Gaishorn am See, Austria				47.5162	14.5501	1332	Landrace/Traditional Cultivar	seed
C1001037F10	USDA	PI 293547	POTOMAC														yes		USA	United States of America	North America	Northern America	Vigna unguiculata subsp. unguiculata var. unguiculata cultivar group Unguiculata							NA	NA	NA	Unknown	seed
C1001037E11	USDA	PI 293554	PURPLE POD 3445														yes		USA	United States of America	North America	Northern America	Vigna unguiculata subsp. unguiculata var. unguiculata cultivar group Unguiculata							NA	NA	NA	Unknown	seed
C1001037A11	USDA	PI 293550	PURPLEHULL 3445														no		USA	United States of America	North America	Northern America	Vigna unguiculata subsp. unguiculata var. unguiculata cultivar group Unguiculata							NA	NA	NA	Unknown	seed
C1001037H10	USDA	PI 293549	PURPLEHULL 49														yes		USA	United States of America	North America	Northern America	Vigna unguiculata subsp. unguiculata var. unguiculata cultivar group Unguiculata							NA	NA	NA	Unknown	seed
C1001037C11	USDA	PI 293552	PURPLEHULL BUNCH														yes		USA	United States of America	North America	Northern America	Vigna unguiculata subsp. unguiculata var. unguiculata cultivar group Unguiculata							NA	NA	NA	Unknown	seed
C1001035H2	USDA	PI 293570	SPECKLED PURPLEHULL														yes		USA	United States of America	North America	Northern America	Vigna unguiculata subsp. unguiculata var. unguiculata cultivar group Unguiculata							NA	NA	NA	Unknown	seed
C1001035B3	USDA	PI 293572	SUMPTUOUS														yes		USA	United States of America	North America	Northern America	Vigna unguiculata subsp. unguiculata var. unguiculata cultivar group Unguiculata							NA	NA	NA	Unknown	seed
C1001035F3	USDA	PI 293576	TEXAS CREAM 14														yes		USA	United States of America	North America	Northern America	Vigna unguiculata subsp. unguiculata var. unguiculata cultivar group Unguiculata							NA	NA	NA	Unknown	seed
C1001035H3	USDA	PI 293579	TEXAS P.H. 49														no		USA	United States of America	North America	Northern America	Vigna unguiculata subsp. unguiculata var. unguiculata cultivar group Unguiculata							NA	NA	NA	Unknown	seed
C1001050E2	USDA	PI 579280	TVu 1002														yes		USA	United States of America	North America	Northern America	Vigna unguiculata subsp. unguiculata var. unguiculata cultivar group Unguiculata							NA	NA	NA	Advanced/improved cultivar	seed
C1001050F2	USDA	PI 579281	TVu 1003														yes		USA	United States of America	North America	Northern America	Vigna unguiculata subsp. unguiculata var. unguiculata cultivar group Unguiculata							NA	NA	NA	Advanced/improved cultivar	seed
C1001050G2	USDA	PI 579282	TVu 1004														no		USA	United States of America	North America	Northern America	Vigna unguiculata subsp. unguiculata var. unguiculata cultivar group Unguiculata							NA	NA	NA	Advanced/improved cultivar	seed
C1001050H2	USDA	PI 579283	TVu 1005														yes		USA	United States of America	North America	Northern America	Vigna unguiculata subsp. unguiculata var. unguiculata cultivar group Unguiculata							NA	NA	NA	Advanced/improved cultivar	seed
C1001050A3	USDA	PI 579284	TVu 1006														yes		USA	United States of America	North America	Northern America	Vigna unguiculata subsp. unguiculata var. unguiculata cultivar group Unguiculata							NA	NA	NA	Advanced/improved cultivar	seed
C1001050B3	USDA	PI 579285	TVu 1007														yes		USA	United States of America	North America	Northern America	Vigna unguiculata subsp. unguiculata var. unguiculata cultivar group Unguiculata							NA	NA	NA	Advanced/improved cultivar	seed
C1001050C3	USDA	PI 579286	TVu 1008														no		USA	United States of America	North America	Northern America	Vigna unguiculata subsp. unguiculata var. unguiculata cultivar group Unguiculata							NA	NA	NA	Advanced/improved cultivar	seed
C1001050D3	USDA	PI 579287	TVu 1010														yes		USA	United States of America	North America	Northern America	Vigna unguiculata subsp. unguiculata var. unguiculata cultivar group Unguiculata							NA	NA	NA	Advanced/improved cultivar	seed
C1001050E3	USDA	PI 579288	TVu 1011														yes		USA	United States of America	North America	Northern America	Vigna unguiculata subsp. unguiculata var. unguiculata cultivar group Unguiculata							NA	NA	NA	Advanced/improved cultivar	seed
C1001050F3	USDA	PI 579289	TVu 1012														yes		USA	United States of America	North America	Northern America	Vigna unguiculata subsp. unguiculata var. unguiculata cultivar group Unguiculata							NA	NA	NA	Advanced/improved cultivar	seed
C1001050G3	USDA	PI 579290	TVu 1015														yes		USA	United States of America	North America	Northern America	Vigna unguiculata subsp. unguiculata var. unguiculata cultivar group Unguiculata							NA	NA	NA	Advanced/improved cultivar	seed
C1001050H3	USDA	PI 579291	TVu 1016														no		USA	United States of America	North America	Northern America	Vigna unguiculata subsp. unguiculata var. unguiculata cultivar group Unguiculata							NA	NA	NA	Advanced/improved cultivar	seed
C1001050A4	USDA	PI 579292	TVu 1017														yes		USA	United States of America	North America	Northern America	Vigna unguiculata subsp. unguiculata var. unguiculata cultivar group Unguiculata							NA	NA	NA	Advanced/improved cultivar	seed
C1001050B4	USDA	PI 579293	TVu 1018														yes		USA	United States of America	North America	Northern America	Vigna unguiculata subsp. unguiculata var. unguiculata cultivar group Unguiculata							NA	NA	NA	Advanced/improved cultivar	seed
C1001050C4	USDA	PI 579294	TVu 1019														yes		USA	United States of America	North America	Northern America	Vigna unguiculata subsp. unguiculata var. unguiculata cultivar group Unguiculata							NA	NA	NA	Advanced/improved cultivar	seed
C1001050D4	USDA	PI 579295	TVu 1020														yes		USA	United States of America	North America	Northern America	Vigna unguiculata subsp. unguiculata var. unguiculata cultivar group Unguiculata							NA	NA	NA	Advanced/improved cultivar	seed
C1001050E4	USDA	PI 579296	TVu 1021														yes		USA	United States of America	North America	Northern America	Vigna unguiculata subsp. unguiculata var. unguiculata cultivar group Unguiculata							NA	NA	NA	Advanced/improved cultivar	seed
C1001050F4	USDA	PI 579297	TVu 1022														yes		USA	United States of America	North America	Northern America	Vigna unguiculata subsp. unguiculata var. unguiculata cultivar group Unguiculata							NA	NA	NA	Advanced/improved cultivar	seed
C1001050G4	USDA	PI 579298	TVu 1023														yes		USA	United States of America	North America	Northern America	Vigna unguiculata subsp. unguiculata var. unguiculata cultivar group Unguiculata							NA	NA	NA	Advanced/improved cultivar	seed
C1001050H4	USDA	PI 579299	TVu 1025														yes		USA	United States of America	North America	Northern America	Vigna unguiculata subsp. unguiculata var. unguiculata cultivar group Unguiculata							NA	NA	NA	Advanced/improved cultivar	seed
C1001050A5	USDA	PI 579300	TVu 1026														yes		USA	United States of America	North America	Northern America	Vigna unguiculata subsp. unguiculata var. unguiculata cultivar group Unguiculata							NA	NA	NA	Advanced/improved cultivar	seed
C1001050B5	USDA	PI 579301	TVu 1029														yes		USA	United States of America	North America	Northern America	Vigna unguiculata subsp. unguiculata var. unguiculata cultivar group Unguiculata							NA	NA	NA	Advanced/improved cultivar	seed
C1001050C5	USDA	PI 579302	TVu 1030														no		USA	United States of America	North America	Northern America	Vigna unguiculata subsp. unguiculata var. unguiculata cultivar group Unguiculata							NA	NA	NA	Advanced/improved cultivar	seed
C1001050D5	USDA	PI 579303	TVu 1031														yes		USA	United States of America	North America	Northern America	Vigna unguiculata subsp. unguiculata var. unguiculata cultivar group Unguiculata							NA	NA	NA	Advanced/improved cultivar	seed
C1001050E5	USDA	PI 579304	TVu 1032														yes		USA	United States of America	North America	Northern America	Vigna unguiculata subsp. unguiculata var. unguiculata cultivar group Unguiculata							NA	NA	NA	Advanced/improved cultivar	seed
C1001050F5	USDA	PI 579305	TVu 1034														yes		USA	United States of America	North America	Northern America	Vigna unguiculata subsp. unguiculata var. unguiculata cultivar group Unguiculata							NA	NA	NA	Advanced/improved cultivar	seed
C1001050G5	USDA	PI 579306	TVu 1036														no		USA	United States of America	North America	Northern America	Vigna unguiculata subsp. unguiculata var. unguiculata cultivar group Unguiculata							NA	NA	NA	Advanced/improved cultivar	seed
C1001050H5	USDA	PI 579307	TVu 1037														yes		USA	United States of America	North America	Northern America	Vigna unguiculata subsp. unguiculata var. unguiculata cultivar group Unguiculata							NA	NA	NA	Advanced/improved cultivar	seed
C1001050A6	USDA	PI 579308	TVu 1038														yes		USA	United States of America	North America	Northern America	Vigna unguiculata subsp. unguiculata var. unguiculata cultivar group Unguiculata							NA	NA	NA	Advanced/improved cultivar	seed
C1001050B6	USDA	PI 579309	TVu 1039														yes		USA	United States of America	North America	Northern America	Vigna unguiculata subsp. unguiculata var. unguiculata cultivar group Unguiculata							NA	NA	NA	Advanced/improved cultivar	seed
C1001050C6	USDA	PI 579310	TVu 1040														yes		USA	United States of America	North America	Northern America	Vigna unguiculata subsp. unguiculata var. unguiculata cultivar group Unguiculata							NA	NA	NA	Advanced/improved cultivar	seed
C1001050D6	USDA	PI 579311	TVu 1041														yes		USA	United States of America	North America	Northern America	Vigna unguiculata subsp. unguiculata var. unguiculata cultivar group Unguiculata							NA	NA	NA	Advanced/improved cultivar	seed
C1001050E6	USDA	PI 579312	TVu 1042														yes		USA	United States of America	North America	Northern America	Vigna unguiculata subsp. unguiculata var. unguiculata cultivar group Unguiculata							NA	NA	NA	Advanced/improved cultivar	seed
C1001050F6	USDA	PI 579313	TVu 1044														yes		USA	United States of America	North America	Northern America	Vigna unguiculata subsp. unguiculata var. unguiculata cultivar group Unguiculata							NA	NA	NA	Advanced/improved cultivar	seed
C1001050G6	USDA	PI 579314	TVu 1045														no		USA	United States of America	North America	Northern America	Vigna unguiculata subsp. unguiculata var. unguiculata cultivar group Unguiculata							NA	NA	NA	Advanced/improved cultivar	seed
C1001050H6	USDA	PI 579315	TVu 1047														yes		USA	United States of America	North America	Northern America	Vigna unguiculata subsp. unguiculata var. unguiculata cultivar group Unguiculata							NA	NA	NA	Advanced/improved cultivar	seed
C1001050A7	USDA	PI 579316	TVu 1048														yes		USA	United States of America	North America	Northern America	Vigna unguiculata subsp. unguiculata var. unguiculata cultivar group Unguiculata							NA	NA	NA	Advanced/improved cultivar	seed
C1001067D9	USDA	PI 580859	TVu 10492														yes		USA	United States of America	North America	Northern America	Vigna unguiculata subsp. unguiculata var. unguiculata cultivar group Unguiculata							NA	NA	NA	Landrace/Traditional Cultivar	seed
C1001067E9	USDA	PI 580860	TVu 10495														yes		USA	United States of America	North America	Northern America	Vigna unguiculata subsp. unguiculata var. unguiculata cultivar group Unguiculata							NA	NA	NA	Landrace/Traditional Cultivar	seed
C1001067F9	USDA	PI 580861	TVu 10497														yes		USA	United States of America	North America	Northern America	Vigna unguiculata subsp. unguiculata var. unguiculata cultivar group Unguiculata							NA	NA	NA	Landrace/Traditional Cultivar	seed
C1001050B7	USDA	PI 579317	TVu 1050														yes		USA	United States of America	North America	Northern America	Vigna unguiculata subsp. unguiculata var. unguiculata cultivar group Unguiculata							NA	NA	NA	Advanced/improved cultivar	seed
C1001050C7	USDA	PI 579318	TVu 1051														yes		USA	United States of America	North America	Northern America	Vigna unguiculata subsp. unguiculata var. unguiculata cultivar group Unguiculata							NA	NA	NA	Advanced/improved cultivar	seed
C1001050D7	USDA	PI 579319	TVu 1053														yes		USA	United States of America	North America	Northern America	Vigna unguiculata subsp. unguiculata var. unguiculata cultivar group Unguiculata							NA	NA	NA	Advanced/improved cultivar	seed
C1001050E7	USDA	PI 579320	TVu 1057														yes		USA	United States of America	North America	Northern America	Vigna unguiculata subsp. unguiculata var. unguiculata cultivar group Unguiculata							NA	NA	NA	Advanced/improved cultivar	seed
C1001050F7	USDA	PI 579321	TVu 1058														yes		USA	United States of America	North America	Northern America	Vigna unguiculata subsp. unguiculata var. unguiculata cultivar group Unguiculata							NA	NA	NA	Advanced/improved cultivar	seed
C1001050G7	USDA	PI 579322	TVu 1059														no		USA	United States of America	North America	Northern America	Vigna unguiculata subsp. unguiculata var. unguiculata cultivar group Unguiculata							NA	NA	NA	Advanced/improved cultivar	seed
C1001050H7	USDA	PI 579323	TVu 1060														yes		USA	United States of America	North America	Northern America	Vigna unguiculata subsp. unguiculata var. unguiculata cultivar group Unguiculata							NA	NA	NA	Advanced/improved cultivar	seed
C1001050A8	USDA	PI 579324	TVu 1061														yes		USA	United States of America	North America	Northern America	Vigna unguiculata subsp. unguiculata var. unguiculata cultivar group Unguiculata							NA	NA	NA	Advanced/improved cultivar	seed
C1001050B8	USDA	PI 579326	TVu 1063														yes		USA	United States of America	North America	Northern America	Vigna unguiculata subsp. unguiculata var. unguiculata cultivar group Unguiculata							NA	NA	NA	Advanced/improved cultivar	seed
C1001050C8	USDA	PI 579327	TVu 1064														yes		USA	United States of America	North America	Northern America	Vigna unguiculata subsp. unguiculata var. unguiculata cultivar group Unguiculata							NA	NA	NA	Advanced/improved cultivar	seed
C1001050D8	USDA	PI 579328	TVu 1067														yes		USA	United States of America	North America	Northern America	Vigna unguiculata subsp. unguiculata var. unguiculata cultivar group Unguiculata							NA	NA	NA	Advanced/improved cultivar	seed
C1001050E8	USDA	PI 579329	TVu 1068														yes		USA	United States of America	North America	Northern America	Vigna unguiculata subsp. unguiculata var. unguiculata cultivar group Unguiculata							NA	NA	NA	Advanced/improved cultivar	seed
C1001050F8	USDA	PI 579330	TVu 1069														yes		USA	United States of America	North America	Northern America	Vigna unguiculata subsp. unguiculata var. unguiculata cultivar group Unguiculata							NA	NA	NA	Advanced/improved cultivar	seed
C1001050G8	USDA	PI 579331	TVu 1070														yes		USA	United States of America	North America	Northern America	Vigna unguiculata subsp. unguiculata var. unguiculata cultivar group Unguiculata							NA	NA	NA	Advanced/improved cultivar	seed
C1001050H8	USDA	PI 579332	TVu 1071														yes		USA	United States of America	North America	Northern America	Vigna unguiculata subsp. unguiculata var. unguiculata cultivar group Unguiculata							NA	NA	NA	Advanced/improved cultivar	seed
C1001050A9	USDA	PI 579333	TVu 1074														yes		USA	United States of America	North America	Northern America	Vigna unguiculata subsp. unguiculata var. unguiculata cultivar group Unguiculata							NA	NA	NA	Advanced/improved cultivar	seed
C1001050B9	USDA	PI 579334	TVu 1076														yes		USA	United States of America	North America	Northern America	Vigna unguiculata subsp. unguiculata var. unguiculata cultivar group Unguiculata							NA	NA	NA	Advanced/improved cultivar	seed
C1001050C9	USDA	PI 579335	TVu 1077														yes		USA	United States of America	North America	Northern America	Vigna unguiculata subsp. unguiculata var. unguiculata cultivar group Unguiculata							NA	NA	NA	Advanced/improved cultivar	seed
C1001050D9	USDA	PI 579336	TVu 1078														yes		USA	United States of America	North America	Northern America	Vigna unguiculata subsp. unguiculata var. unguiculata cultivar group Unguiculata							NA	NA	NA	Advanced/improved cultivar	seed
C1001050E9	USDA	PI 579337	TVu 1079														yes		USA	United States of America	North America	Northern America	Vigna unguiculata subsp. unguiculata var. unguiculata cultivar group Unguiculata							NA	NA	NA	Advanced/improved cultivar	seed
C1001050F9	USDA	PI 579338	TVu 1081														yes		USA	United States of America	North America	Northern America	Vigna unguiculata subsp. unguiculata var. unguiculata cultivar group Unguiculata							NA	NA	NA	Advanced/improved cultivar	seed
C1001050A11	USDA	PI 579349	TVu 1113														yes		USA	United States of America	North America	Northern America	Vigna unguiculata subsp. unguiculata var. unguiculata cultivar group Unguiculata							NA	NA	NA	Advanced/improved cultivar	seed
C1001050F12	USDA	PI 579362	TVu 1142														yes		USA	United States of America	North America	Northern America	Vigna unguiculata subsp. unguiculata var. unguiculata cultivar group Unguiculata							NA	NA	NA	Advanced/improved cultivar	seed
C1001052B1	USDA	PI 579364	TVu 1145														yes		USA	United States of America	North America	Northern America	Vigna unguiculata subsp. unguiculata var. unguiculata cultivar group Unguiculata							NA	NA	NA	Advanced/improved cultivar	seed
C1001052D1	USDA	PI 579366	TVu 1149														yes		USA	United States of America	North America	Northern America	Vigna unguiculata subsp. unguiculata var. unguiculata cultivar group Unguiculata							NA	NA	NA	Advanced/improved cultivar	seed
C1001052E1	USDA	PI 579367	TVu 1151														yes		USA	United States of America	North America	Northern America	Vigna unguiculata subsp. unguiculata var. unguiculata cultivar group Unguiculata							NA	NA	NA	Advanced/improved cultivar	seed
C1001068G6	USDA	PI 580943	TVu 11536														yes		USA	United States of America	North America	Northern America	Vigna unguiculata subsp. unguiculata var. unguiculata cultivar group Unguiculata							NA	NA	NA	Landrace/Traditional Cultivar	seed
C1001052F5	USDA	PI 579400	TVu 1199														yes		USA	United States of America	North America	Northern America	Vigna unguiculata subsp. unguiculata var. unguiculata cultivar group Unguiculata							NA	NA	NA	Advanced/improved cultivar	seed
C1001052E7	USDA	PI 579415	TVu 1218														yes		USA	United States of America	North America	Northern America	Vigna unguiculata subsp. unguiculata var. unguiculata cultivar group Unguiculata							NA	NA	NA	Advanced/improved cultivar	seed
C1001052G7	USDA	PI 579417	TVu 1220														yes		USA	United States of America	North America	Northern America	Vigna unguiculata subsp. unguiculata var. unguiculata cultivar group Unguiculata							NA	NA	NA	Advanced/improved cultivar	seed
C1001052H7	USDA	PI 579418	TVu 1221														yes		USA	United States of America	North America	Northern America	Vigna unguiculata subsp. unguiculata var. unguiculata cultivar group Unguiculata							NA	NA	NA	Advanced/improved cultivar	seed
C1001052A8	USDA	PI 579419	TVu 1222														yes		USA	United States of America	North America	Northern America	Vigna unguiculata subsp. unguiculata var. unguiculata cultivar group Unguiculata							NA	NA	NA	Advanced/improved cultivar	seed
C1001052B8	USDA	PI 579420	TVu 1223														yes		USA	United States of America	North America	Northern America	Vigna unguiculata subsp. unguiculata var. unguiculata cultivar group Unguiculata							NA	NA	NA	Advanced/improved cultivar	seed
C1001052C8	USDA	PI 579421	TVu 1224														yes		USA	United States of America	North America	Northern America	Vigna unguiculata subsp. unguiculata var. unguiculata cultivar group Unguiculata							NA	NA	NA	Advanced/improved cultivar	seed
C1001052D8	USDA	PI 579422	TVu 1225														yes		USA	United States of America	North America	Northern America	Vigna unguiculata subsp. unguiculata var. unguiculata cultivar group Unguiculata							NA	NA	NA	Advanced/improved cultivar	seed
C1001052F8	USDA	PI 579424	TVu 1227														yes		USA	United States of America	North America	Northern America	Vigna unguiculata subsp. unguiculata var. unguiculata cultivar group Unguiculata							NA	NA	NA	Advanced/improved cultivar	seed
C1001052G8	USDA	PI 579425	TVu 1228														yes		USA	United States of America	North America	Northern America	Vigna unguiculata subsp. unguiculata var. unguiculata cultivar group Unguiculata							NA	NA	NA	Advanced/improved cultivar	seed
C1001052H8	USDA	PI 579426	TVu 1229														yes		USA	United States of America	North America	Northern America	Vigna unguiculata subsp. unguiculata var. unguiculata cultivar group Unguiculata							NA	NA	NA	Advanced/improved cultivar	seed
C1001052A9	USDA	PI 579427	TVu 1230														yes		USA	United States of America	North America	Northern America	Vigna unguiculata subsp. unguiculata var. unguiculata cultivar group Unguiculata							NA	NA	NA	Advanced/improved cultivar	seed
C1001052A11	USDA	PI 579443	TVu 1250														yes		USA	United States of America	North America	Northern America	Vigna unguiculata subsp. unguiculata var. unguiculata cultivar group Unguiculata							NA	NA	NA	Advanced/improved cultivar	seed
C1001052B11	USDA	PI 579444	TVu 1251														yes		USA	United States of America	North America	Northern America	Vigna unguiculata subsp. unguiculata var. unguiculata cultivar group Unguiculata							NA	NA	NA	Advanced/improved cultivar	seed
C1001052C11	USDA	PI 579445	TVu 1253														yes		USA	United States of America	North America	Northern America	Vigna unguiculata subsp. unguiculata var. unguiculata cultivar group Unguiculata							NA	NA	NA	Advanced/improved cultivar	seed
C1001052D11	USDA	PI 579446	TVu 1254														yes		USA	United States of America	North America	Northern America	Vigna unguiculata subsp. unguiculata var. unguiculata cultivar group Unguiculata							NA	NA	NA	Advanced/improved cultivar	seed
C1001009B6	AGG	AGG 306373 COWP	TVu 1255	UQ20Vu10562-1	UQ20Vu10562												no		USA	United States of America	North America	Northern America	Vigna unguiculata subsp. unguiculata							NA	NA	NA	Unknown	leaf
C1001052E11	USDA	PI 579447	TVu 1255														yes		USA	United States of America	North America	Northern America	Vigna unguiculata subsp. unguiculata var. unguiculata cultivar group Unguiculata							NA	NA	NA	Advanced/improved cultivar	seed
C1001052F11	USDA	PI 579448	TVu 1256														yes		USA	United States of America	North America	Northern America	Vigna unguiculata subsp. unguiculata var. unguiculata cultivar group Unguiculata							NA	NA	NA	Advanced/improved cultivar	seed
C1001009F8	AGG	AGG 77940 COWP	TVu 1256-OB	UQ20Vu10234-1	UQ20Vu10234												yes		USA	United States of America	North America	Northern America	Vigna unguiculata subsp. unguiculata							NA	NA	NA	Breeding line	leaf
C1001052G11	USDA	PI 579449	TVu 1257														yes		USA	United States of America	North America	Northern America	Vigna unguiculata subsp. unguiculata var. unguiculata cultivar group Unguiculata							NA	NA	NA	Advanced/improved cultivar	seed
C1001005A3	AGG	AGG 84840 COWP	TVu 1258-1	UQ20Vu10402-1	UQ20Vu10402												yes		USA	United States of America	North America	Northern America	Vigna unguiculata subsp. unguiculata							NA	NA	NA	Breeding line	leaf
C1001052H11	USDA	PI 579450	TVu 1259														yes		USA	United States of America	North America	Northern America	Vigna unguiculata subsp. unguiculata var. unguiculata cultivar group Unguiculata							NA	NA	NA	Advanced/improved cultivar	seed
C1001054G2	USDA	PI 579471	TVu 1295														yes		USA	United States of America	North America	Northern America	Vigna unguiculata subsp. unguiculata var. unguiculata cultivar group Unguiculata							NA	NA	NA	Advanced/improved cultivar	seed
C1001054H2	USDA	PI 579472	TVu 1296														yes		USA	United States of America	North America	Northern America	Vigna unguiculata subsp. unguiculata var. unguiculata cultivar group Unguiculata							NA	NA	NA	Advanced/improved cultivar	seed
C1001054A3	USDA	PI 579473	TVu 1299														yes		USA	United States of America	North America	Northern America	Vigna unguiculata subsp. unguiculata var. unguiculata cultivar group Unguiculata							NA	NA	NA	Advanced/improved cultivar	seed
C1001054B3	USDA	PI 579474	TVu 1300														yes		USA	United States of America	North America	Northern America	Vigna unguiculata subsp. unguiculata var. unguiculata cultivar group Unguiculata							NA	NA	NA	Advanced/improved cultivar	seed
C1001054C3	USDA	PI 579475	TVu 1302														yes		USA	United States of America	North America	Northern America	Vigna unguiculata subsp. unguiculata var. unguiculata cultivar group Unguiculata							NA	NA	NA	Advanced/improved cultivar	seed
C1001054D3	USDA	PI 579476	TVu 1303														yes		USA	United States of America	North America	Northern America	Vigna unguiculata subsp. unguiculata var. unguiculata cultivar group Unguiculata							NA	NA	NA	Advanced/improved cultivar	seed
C1001054E3	USDA	PI 579477	TVu 1305														yes		USA	United States of America	North America	Northern America	Vigna unguiculata subsp. unguiculata var. unguiculata cultivar group Unguiculata							NA	NA	NA	Advanced/improved cultivar	seed
C1001142A1	AGG	AGG 81263 COWP	TVu 1328	UQ20Vu10304-BK	UQ20Vu10304												yes		USA	United States of America	North America	Northern America	Vigna unguiculata subsp. unguiculata							NA	NA	NA	Breeding line	leaf
C1001054F3	USDA	PI 579478	TVu 1328														no		USA	United States of America	North America	Northern America	Vigna unguiculata subsp. unguiculata var. unguiculata cultivar group Unguiculata							NA	NA	NA	Advanced/improved cultivar	seed
C1001049C5	USDA	PI 578974	TVu 135														yes		USA	United States of America	North America	Northern America	Vigna unguiculata subsp. unguiculata var. unguiculata cultivar group Unguiculata							NA	NA	NA	Advanced/improved cultivar	seed
C1001049F5	USDA	PI 578977	TVu 138														yes		USA	United States of America	North America	Northern America	Vigna unguiculata subsp. unguiculata var. unguiculata cultivar group Unguiculata							NA	NA	NA	Advanced/improved cultivar	seed
C1001047F10	USDA	PI 579504	TVu 1385														yes		USA	United States of America	North America	Northern America	Vigna unguiculata subsp. unguiculata var. unguiculata cultivar group Unguiculata							NA	NA	NA	Advanced/improved cultivar	seed
C1001049H5	USDA	PI 578979	TVu 142														yes		USA	United States of America	North America	Northern America	Vigna unguiculata subsp. unguiculata var. unguiculata cultivar group Unguiculata							NA	NA	NA	Advanced/improved cultivar	seed
C1001051E1	USDA	PI 579525	TVu 1426														yes		USA	United States of America	North America	Northern America	Vigna unguiculata subsp. unguiculata var. unguiculata cultivar group Unguiculata							NA	NA	NA	Advanced/improved cultivar	seed
C1001049D6	USDA	PI 578983	TVu 146														yes		USA	United States of America	North America	Northern America	Vigna unguiculata subsp. unguiculata var. unguiculata cultivar group Unguiculata							NA	NA	NA	Advanced/improved cultivar	seed
C1001049E6	USDA	PI 578984	TVu 148														yes		USA	United States of America	North America	Northern America	Vigna unguiculata subsp. unguiculata var. unguiculata cultivar group Unguiculata							NA	NA	NA	Advanced/improved cultivar	seed
C1001051F6	USDA	PI 579566	TVu 1494														yes		USA	United States of America	North America	Northern America	Vigna unguiculata subsp. unguiculata var. unguiculata cultivar group Unguiculata							NA	NA	NA	Advanced/improved cultivar	seed
C1001051G6	USDA	PI 579567	TVu 1495														yes		USA	United States of America	North America	Northern America	Vigna unguiculata subsp. unguiculata var. unguiculata cultivar group Unguiculata							NA	NA	NA	Advanced/improved cultivar	seed
C1001004F4	AGG	AGG 81264 COWP	'TVu 1503'	UQ20Vu10305-1	UQ20Vu10305	TVu 1503											yes		USA	United States of America	North America	Northern America	Vigna unguiculata subsp. unguiculata							NA	NA	NA	Breeding line	leaf
C1001007G4	AGG	AGG 84593 COWP	'TVu 1503'	UQ20Vu10322-1	UQ20Vu10322	TVu 1503											yes	MDM20250704: Date inferred from legacy record creation date of 1997-09-19	USA	United States of America	North America	Northern America	Vigna unguiculata subsp. unguiculata							NA	NA	NA	Breeding line	leaf
C1001009H5	AGG	AGG 84650 COWP	'TVu 1503'	UQ20Vu10333-1	UQ20Vu10333	TVu 1503											no		USA	United States of America	North America	Northern America	Vigna unguiculata subsp. unguiculata							NA	NA	NA	Breeding line	leaf
C1001051B11	USDA	PI 579602	TVu 1553														yes		USA	United States of America	North America	Northern America	Vigna unguiculata subsp. unguiculata var. unguiculata cultivar group Unguiculata							NA	NA	NA	Advanced/improved cultivar	seed
C1001051E11	USDA	PI 579605	TVu 1558														yes		USA	United States of America	North America	Northern America	Vigna unguiculata subsp. unguiculata var. unguiculata cultivar group Unguiculata							NA	NA	NA	Advanced/improved cultivar	seed
C1001051F11	USDA	PI 579606	TVu 1559														yes		USA	United States of America	North America	Northern America	Vigna unguiculata subsp. unguiculata var. unguiculata cultivar group Unguiculata							NA	NA	NA	Advanced/improved cultivar	seed
C1001003A9	AGG	AGG 84848 COWP	TVu 1560	UQ20Vu10407-1	UQ20Vu10407												yes		USA	United States of America	North America	Northern America	Vigna unguiculata subsp. unguiculata							NA	NA	NA	Breeding line	leaf
C1001051G11	USDA	PI 579607	TVu 1560														yes		USA	United States of America	North America	Northern America	Vigna unguiculata subsp. unguiculata var. unguiculata cultivar group Unguiculata							NA	NA	NA	Advanced/improved cultivar	seed
C1001051H11	USDA	PI 579608	TVu 1561														yes		USA	United States of America	North America	Northern America	Vigna unguiculata subsp. unguiculata var. unguiculata cultivar group Unguiculata							NA	NA	NA	Advanced/improved cultivar	seed
C1001051A12	USDA	PI 579609	TVu 1562														yes		USA	United States of America	North America	Northern America	Vigna unguiculata subsp. unguiculata var. unguiculata cultivar group Unguiculata							NA	NA	NA	Advanced/improved cultivar	seed
C1001051B12	USDA	PI 579610	TVu 1563														no		USA	United States of America	North America	Northern America	Vigna unguiculata subsp. unguiculata var. unguiculata cultivar group Unguiculata							NA	NA	NA	Advanced/improved cultivar	seed
C1001051C12	USDA	PI 579611	TVu 1564														yes		USA	United States of America	North America	Northern America	Vigna unguiculata subsp. unguiculata var. unguiculata cultivar group Unguiculata							NA	NA	NA	Advanced/improved cultivar	seed
C1001051D12	USDA	PI 579612	TVu 1565														yes		USA	United States of America	North America	Northern America	Vigna unguiculata subsp. unguiculata var. unguiculata cultivar group Unguiculata							NA	NA	NA	Advanced/improved cultivar	seed
C1001051E12	USDA	PI 579613	TVu 1566														yes		USA	United States of America	North America	Northern America	Vigna unguiculata subsp. unguiculata var. unguiculata cultivar group Unguiculata							NA	NA	NA	Advanced/improved cultivar	seed
C1001051F12	USDA	PI 579614	TVu 1568														yes		USA	United States of America	North America	Northern America	Vigna unguiculata subsp. unguiculata var. unguiculata cultivar group Unguiculata							NA	NA	NA	Advanced/improved cultivar	seed
C1001053A1	USDA	PI 579615	TVu 1569														no		USA	United States of America	North America	Northern America	Vigna unguiculata subsp. unguiculata var. unguiculata cultivar group Unguiculata							NA	NA	NA	Advanced/improved cultivar	seed
C1001053C2	USDA	PI 579625	TVu 1606														yes		USA	United States of America	North America	Northern America	Vigna unguiculata subsp. unguiculata var. unguiculata cultivar group Unguiculata							NA	NA	NA	Advanced/improved cultivar	seed
C1001053D2	USDA	PI 579626	TVu 1607														yes		USA	United States of America	North America	Northern America	Vigna unguiculata subsp. unguiculata var. unguiculata cultivar group Unguiculata							NA	NA	NA	Advanced/improved cultivar	seed
C1001053E2	USDA	PI 579627	TVu 1609														no		USA	United States of America	North America	Northern America	Vigna unguiculata subsp. unguiculata var. unguiculata cultivar group Unguiculata							NA	NA	NA	Advanced/improved cultivar	seed
C1001049B7	USDA	PI 578989	TVu 161														yes		USA	United States of America	North America	Northern America	Vigna unguiculata subsp. unguiculata var. unguiculata cultivar group Unguiculata							NA	NA	NA	Advanced/improved cultivar	seed
C1001053F2	USDA	PI 579628	TVu 1610														yes		USA	United States of America	North America	Northern America	Vigna unguiculata subsp. unguiculata var. unguiculata cultivar group Unguiculata							NA	NA	NA	Advanced/improved cultivar	seed
C1001053G2	USDA	PI 579629	TVu 1611														yes		USA	United States of America	North America	Northern America	Vigna unguiculata subsp. unguiculata var. unguiculata cultivar group Unguiculata							NA	NA	NA	Advanced/improved cultivar	seed
C1001053H2	USDA	PI 579630	TVu 1612														yes		USA	United States of America	North America	Northern America	Vigna unguiculata subsp. unguiculata var. unguiculata cultivar group Unguiculata							NA	NA	NA	Advanced/improved cultivar	seed
C1001053A3	USDA	PI 579631	TVu 1615														yes		USA	United States of America	North America	Northern America	Vigna unguiculata subsp. unguiculata var. unguiculata cultivar group Unguiculata							NA	NA	NA	Advanced/improved cultivar	seed
C1001053B3	USDA	PI 579632	TVu 1616														no		USA	United States of America	North America	Northern America	Vigna unguiculata subsp. unguiculata var. unguiculata cultivar group Unguiculata							NA	NA	NA	Advanced/improved cultivar	seed
C1001053C3	USDA	PI 579633	TVu 1618														yes		USA	United States of America	North America	Northern America	Vigna unguiculata subsp. unguiculata var. unguiculata cultivar group Unguiculata							NA	NA	NA	Advanced/improved cultivar	seed
C1001053D3	USDA	PI 579634	TVu 1619														yes		USA	United States of America	North America	Northern America	Vigna unguiculata subsp. unguiculata var. unguiculata cultivar group Unguiculata							NA	NA	NA	Advanced/improved cultivar	seed
C1001053E3	USDA	PI 579635	TVu 1621														yes		USA	United States of America	North America	Northern America	Vigna unguiculata subsp. unguiculata var. unguiculata cultivar group Unguiculata							NA	NA	NA	Advanced/improved cultivar	seed
C1001053F3	USDA	PI 579636	TVu 1622														yes		USA	United States of America	North America	Northern America	Vigna unguiculata subsp. unguiculata var. unguiculata cultivar group Unguiculata							NA	NA	NA	Advanced/improved cultivar	seed
C1001053G3	USDA	PI 579637	TVu 1623														yes		USA	United States of America	North America	Northern America	Vigna unguiculata subsp. unguiculata var. unguiculata cultivar group Unguiculata							NA	NA	NA	Advanced/improved cultivar	seed
C1001053H3	USDA	PI 579638	TVu 1624														yes		USA	United States of America	North America	Northern America	Vigna unguiculata subsp. unguiculata var. unguiculata cultivar group Unguiculata							NA	NA	NA	Advanced/improved cultivar	seed
C1001053A4	USDA	PI 579639	TVu 1625														yes		USA	United States of America	North America	Northern America	Vigna unguiculata subsp. unguiculata var. unguiculata cultivar group Unguiculata							NA	NA	NA	Advanced/improved cultivar	seed
C1001053C4	USDA	PI 579641	TVu 1629														yes		USA	United States of America	North America	Northern America	Vigna unguiculata subsp. unguiculata var. unguiculata cultivar group Unguiculata							NA	NA	NA	Advanced/improved cultivar	seed
C1001053D4	USDA	PI 579642	TVu 1631														yes		USA	United States of America	North America	Northern America	Vigna unguiculata subsp. unguiculata var. unguiculata cultivar group Unguiculata							NA	NA	NA	Advanced/improved cultivar	seed
C1001053E4	USDA	PI 579643	TVu 1633														yes		USA	United States of America	North America	Northern America	Vigna unguiculata subsp. unguiculata var. unguiculata cultivar group Unguiculata							NA	NA	NA	Advanced/improved cultivar	seed
C1001053G4	USDA	PI 579645	TVu 1637														no		USA	United States of America	North America	Northern America	Vigna unguiculata subsp. unguiculata var. unguiculata cultivar group Unguiculata							NA	NA	NA	Advanced/improved cultivar	seed
C1001053F5	USDA	PI 579652	TVu 1648														yes		USA	United States of America	North America	Northern America	Vigna unguiculata subsp. unguiculata var. unguiculata cultivar group Unguiculata							NA	NA	NA	Advanced/improved cultivar	seed
C1001053G5	USDA	PI 579653	TVu 1650														yes		USA	United States of America	North America	Northern America	Vigna unguiculata subsp. unguiculata var. unguiculata cultivar group Unguiculata							NA	NA	NA	Advanced/improved cultivar	seed
C1001053H5	USDA	PI 579654	TVu 1653														yes		USA	United States of America	North America	Northern America	Vigna unguiculata subsp. unguiculata var. unguiculata cultivar group Unguiculata							NA	NA	NA	Advanced/improved cultivar	seed
C1001053A6	USDA	PI 579655	TVu 1658														yes		USA	United States of America	North America	Northern America	Vigna unguiculata subsp. unguiculata var. unguiculata cultivar group Unguiculata							NA	NA	NA	Advanced/improved cultivar	seed
C1001053B6	USDA	PI 579656	TVu 1659														yes		USA	United States of America	North America	Northern America	Vigna unguiculata subsp. unguiculata var. unguiculata cultivar group Unguiculata							NA	NA	NA	Advanced/improved cultivar	seed
C1001053C6	USDA	PI 579657	TVu 1660														yes		USA	United States of America	North America	Northern America	Vigna unguiculata subsp. unguiculata var. unguiculata cultivar group Unguiculata							NA	NA	NA	Advanced/improved cultivar	seed
C1001053D6	USDA	PI 579658	TVu 1661														yes		USA	United States of America	North America	Northern America	Vigna unguiculata subsp. unguiculata var. unguiculata cultivar group Unguiculata							NA	NA	NA	Advanced/improved cultivar	seed
C1001053E6	USDA	PI 579659	TVu 1663														yes		USA	United States of America	North America	Northern America	Vigna unguiculata subsp. unguiculata var. unguiculata cultivar group Unguiculata							NA	NA	NA	Advanced/improved cultivar	seed
C1001053A7	USDA	PI 579663	TVu 1671														yes		USA	United States of America	North America	Northern America	Vigna unguiculata subsp. unguiculata var. unguiculata cultivar group Unguiculata							NA	NA	NA	Advanced/improved cultivar	seed
C1001053C7	USDA	PI 579665	TVu 1673														yes		USA	United States of America	North America	Northern America	Vigna unguiculata subsp. unguiculata var. unguiculata cultivar group Unguiculata							NA	NA	NA	Advanced/improved cultivar	seed
C1001005D11	AGG	AGG 81255 COWP	TVu 168	UQ20Vu10296-1	UQ20Vu10296												yes		USA	United States of America	North America	Northern America	Vigna unguiculata subsp. unguiculata							NA	NA	NA	Breeding line	leaf
C1001049C7	USDA	PI 578990	TVu 169														yes		USA	United States of America	North America	Northern America	Vigna unguiculata subsp. unguiculata var. unguiculata cultivar group Unguiculata							NA	NA	NA	Advanced/improved cultivar	seed
C1001053D8	USDA	PI 579674	TVu 1694														yes		USA	United States of America	North America	Northern America	Vigna unguiculata subsp. unguiculata var. unguiculata cultivar group Unguiculata							NA	NA	NA	Advanced/improved cultivar	seed
C1001053B9	USDA	PI 579680	TVu 1709														yes		USA	United States of America	North America	Northern America	Vigna unguiculata subsp. unguiculata var. unguiculata cultivar group Unguiculata							NA	NA	NA	Advanced/improved cultivar	seed
C1001049D7	USDA	PI 578991	TVu 171														yes		USA	United States of America	North America	Northern America	Vigna unguiculata subsp. unguiculata var. unguiculata cultivar group Unguiculata							NA	NA	NA	Advanced/improved cultivar	seed
C1001053C9	USDA	PI 579681	TVu 1710														yes		USA	United States of America	North America	Northern America	Vigna unguiculata subsp. unguiculata var. unguiculata cultivar group Unguiculata							NA	NA	NA	Advanced/improved cultivar	seed
C1001053D9	USDA	PI 579682	TVu 1711														yes		USA	United States of America	North America	Northern America	Vigna unguiculata subsp. unguiculata var. unguiculata cultivar group Unguiculata							NA	NA	NA	Advanced/improved cultivar	seed
C1001053E9	USDA	PI 579683	TVu 1715														no		USA	United States of America	North America	Northern America	Vigna unguiculata subsp. unguiculata var. unguiculata cultivar group Unguiculata							NA	NA	NA	Advanced/improved cultivar	seed
C1001053F9	USDA	PI 579684	TVu 1720														yes		USA	United States of America	North America	Northern America	Vigna unguiculata subsp. unguiculata var. unguiculata cultivar group Unguiculata							NA	NA	NA	Advanced/improved cultivar	seed
C1001053G9	USDA	PI 579685	TVu 1727														yes		USA	United States of America	North America	Northern America	Vigna unguiculata subsp. unguiculata var. unguiculata cultivar group Unguiculata							NA	NA	NA	Advanced/improved cultivar	seed
C1001053H9	USDA	PI 579686	TVu 1728														yes		USA	United States of America	North America	Northern America	Vigna unguiculata subsp. unguiculata var. unguiculata cultivar group Unguiculata							NA	NA	NA	Advanced/improved cultivar	seed
C1001049F7	USDA	PI 578993	TVu 173														yes		USA	United States of America	North America	Northern America	Vigna unguiculata subsp. unguiculata var. unguiculata cultivar group Unguiculata							NA	NA	NA	Advanced/improved cultivar	seed
C1001053A10	USDA	PI 579687	TVu 1734														yes		USA	United States of America	North America	Northern America	Vigna unguiculata subsp. unguiculata var. unguiculata cultivar group Unguiculata							NA	NA	NA	Advanced/improved cultivar	seed
C1001049G7	USDA	PI 578994	TVu 175														yes		USA	United States of America	North America	Northern America	Vigna unguiculata subsp. unguiculata var. unguiculata cultivar group Unguiculata							NA	NA	NA	Advanced/improved cultivar	seed
C1001053F10	USDA	PI 579692	TVu 1754														yes		USA	United States of America	North America	Northern America	Vigna unguiculata subsp. unguiculata var. unguiculata cultivar group Unguiculata							NA	NA	NA	Advanced/improved cultivar	seed
C1001053G10	USDA	PI 579693	TVu 1758														yes		USA	United States of America	North America	Northern America	Vigna unguiculata subsp. unguiculata var. unguiculata cultivar group Unguiculata							NA	NA	NA	Advanced/improved cultivar	seed
C1001009D11	AGG	AGG 81256 COWP	TVu 176	UQ20Vu10297-1	UQ20Vu10297												no		USA	United States of America	North America	Northern America	Vigna unguiculata subsp. unguiculata							NA	NA	NA	Breeding line	leaf
C1001009G8	AGG	AGG 84787 COWP	TVu 176	UQ20Vu10358-1	UQ20Vu10358												yes		USA	United States of America	North America	Northern America	Vigna unguiculata subsp. unguiculata							NA	NA	NA	Breeding line	leaf
C1001053H10	USDA	PI 579694	TVu 1760														yes		USA	United States of America	North America	Northern America	Vigna unguiculata subsp. unguiculata var. unguiculata cultivar group Unguiculata							NA	NA	NA	Advanced/improved cultivar	seed
C1001053A11	USDA	PI 579695	TVu 1761														no		USA	United States of America	North America	Northern America	Vigna unguiculata subsp. unguiculata var. unguiculata cultivar group Unguiculata							NA	NA	NA	Advanced/improved cultivar	seed
C1001035E5	USDA	PI 297562	TVu 1765														yes		USA	United States of America	North America	Northern America	Vigna unguiculata subsp. unguiculata var. unguiculata cultivar group Unguiculata							NA	NA	NA	Unknown	seed
C1001053B11	USDA	PI 579696	TVu 1765														yes		USA	United States of America	North America	Northern America	Vigna unguiculata subsp. unguiculata var. unguiculata cultivar group Unguiculata							NA	NA	NA	Advanced/improved cultivar	seed
C1001053A12	USDA	PI 579703	TVu 1778														yes		USA	United States of America	North America	Northern America	Vigna unguiculata subsp. unguiculata var. unguiculata cultivar group Unguiculata							NA	NA	NA	Advanced/improved cultivar	seed
C1001053E12	USDA	PI 579707	TVu 1787														yes		USA	United States of America	North America	Northern America	Vigna unguiculata subsp. unguiculata var. unguiculata cultivar group Unguiculata							NA	NA	NA	Advanced/improved cultivar	seed
C1001009E3	AGG	AGG 84850 COWP	TVu 1788	UQ20Vu10408-1	UQ20Vu10408												no		USA	United States of America	North America	Northern America	Vigna unguiculata subsp. unguiculata							NA	NA	NA	Breeding line	leaf
C1001053F12	USDA	PI 579708	TVu 1788														yes		USA	United States of America	North America	Northern America	Vigna unguiculata subsp. unguiculata var. unguiculata cultivar group Unguiculata							NA	NA	NA	Advanced/improved cultivar	seed
C1001008E3	AGG	AGG 84667 COWP	'TVu 179'	UQ20Vu10350-1	UQ20Vu10350	TVu 179											yes		USA	United States of America	North America	Northern America	Vigna unguiculata subsp. unguiculata							NA	NA	NA	Breeding line	leaf
C1001055A1	USDA	PI 579709	TVu 1790														yes		USA	United States of America	North America	Northern America	Vigna unguiculata subsp. unguiculata var. unguiculata cultivar group Unguiculata							NA	NA	NA	Advanced/improved cultivar	seed
C1001055B1	USDA	PI 579710	TVu 1792														yes		USA	United States of America	North America	Northern America	Vigna unguiculata subsp. unguiculata var. unguiculata cultivar group Unguiculata							NA	NA	NA	Advanced/improved cultivar	seed
C1001055C1	USDA	PI 579711	TVu 1793														yes		USA	United States of America	North America	Northern America	Vigna unguiculata subsp. unguiculata var. unguiculata cultivar group Unguiculata							NA	NA	NA	Advanced/improved cultivar	seed
C1001055D1	USDA	PI 579712	TVu 1794														yes		USA	United States of America	North America	Northern America	Vigna unguiculata subsp. unguiculata var. unguiculata cultivar group Unguiculata							NA	NA	NA	Advanced/improved cultivar	seed
C1001055E1	USDA	PI 579713	TVu 1795														yes		USA	United States of America	North America	Northern America	Vigna unguiculata subsp. unguiculata var. unguiculata cultivar group Unguiculata							NA	NA	NA	Advanced/improved cultivar	seed
C1001055F1	USDA	PI 579714	TVu 1796														yes		USA	United States of America	North America	Northern America	Vigna unguiculata subsp. unguiculata var. unguiculata cultivar group Unguiculata							NA	NA	NA	Advanced/improved cultivar	seed
C1001055G1	USDA	PI 579715	TVu 1797														yes		USA	United States of America	North America	Northern America	Vigna unguiculata subsp. unguiculata var. unguiculata cultivar group Unguiculata							NA	NA	NA	Advanced/improved cultivar	seed
C1001055H1	USDA	PI 579716	TVu 1798														yes		USA	United States of America	North America	Northern America	Vigna unguiculata subsp. unguiculata var. unguiculata cultivar group Unguiculata							NA	NA	NA	Advanced/improved cultivar	seed
C1001055E2	USDA	PI 579721	TVu 1805														yes		USA	United States of America	North America	Northern America	Vigna unguiculata subsp. unguiculata var. unguiculata cultivar group Unguiculata							NA	NA	NA	Advanced/improved cultivar	seed
C1001055B3	USDA	PI 579726	TVu 1818														yes		USA	United States of America	North America	Northern America	Vigna unguiculata subsp. unguiculata var. unguiculata cultivar group Unguiculata							NA	NA	NA	Advanced/improved cultivar	seed
C1001055C3	USDA	PI 579727	TVu 1819														yes		USA	United States of America	North America	Northern America	Vigna unguiculata subsp. unguiculata var. unguiculata cultivar group Unguiculata							NA	NA	NA	Advanced/improved cultivar	seed
C1001055F3	USDA	PI 579730	TVu 1829														no		USA	United States of America	North America	Northern America	Vigna unguiculata subsp. unguiculata var. unguiculata cultivar group Unguiculata							NA	NA	NA	Advanced/improved cultivar	seed
C1001055G3	USDA	PI 579731	TVu 1830														yes		USA	United States of America	North America	Northern America	Vigna unguiculata subsp. unguiculata var. unguiculata cultivar group Unguiculata							NA	NA	NA	Advanced/improved cultivar	seed
C1001055C4	USDA	PI 579735	TVu 1836														yes		USA	United States of America	North America	Northern America	Vigna unguiculata subsp. unguiculata var. unguiculata cultivar group Unguiculata							NA	NA	NA	Advanced/improved cultivar	seed
C1001055D4	USDA	PI 579736	TVu 1838														yes		USA	United States of America	North America	Northern America	Vigna unguiculata subsp. unguiculata var. unguiculata cultivar group Unguiculata							NA	NA	NA	Advanced/improved cultivar	seed
C1001055E4	USDA	PI 579737	TVu 1839														yes		USA	United States of America	North America	Northern America	Vigna unguiculata subsp. unguiculata var. unguiculata cultivar group Unguiculata							NA	NA	NA	Advanced/improved cultivar	seed
C1001049F8	USDA	PI 579001	TVu 184														yes		USA	United States of America	North America	Northern America	Vigna unguiculata subsp. unguiculata var. unguiculata cultivar group Unguiculata							NA	NA	NA	Advanced/improved cultivar	seed
C1001055F4	USDA	PI 579738	TVu 1841														yes		USA	United States of America	North America	Northern America	Vigna unguiculata subsp. unguiculata var. unguiculata cultivar group Unguiculata							NA	NA	NA	Advanced/improved cultivar	seed
C1001055G4	USDA	PI 579739	TVu 1842														yes		USA	United States of America	North America	Northern America	Vigna unguiculata subsp. unguiculata var. unguiculata cultivar group Unguiculata							NA	NA	NA	Advanced/improved cultivar	seed
C1001055H4	USDA	PI 579740	TVu 1843														yes		USA	United States of America	North America	Northern America	Vigna unguiculata subsp. unguiculata var. unguiculata cultivar group Unguiculata							NA	NA	NA	Advanced/improved cultivar	seed
C1001055A5	USDA	PI 579741	TVu 1846														yes		USA	United States of America	North America	Northern America	Vigna unguiculata subsp. unguiculata var. unguiculata cultivar group Unguiculata							NA	NA	NA	Advanced/improved cultivar	seed
C1001055B5	USDA	PI 579742	TVu 1848														yes		USA	United States of America	North America	Northern America	Vigna unguiculata subsp. unguiculata var. unguiculata cultivar group Unguiculata							NA	NA	NA	Advanced/improved cultivar	seed
C1001055C5	USDA	PI 579743	TVu 1853														yes		USA	United States of America	North America	Northern America	Vigna unguiculata subsp. unguiculata var. unguiculata cultivar group Unguiculata							NA	NA	NA	Advanced/improved cultivar	seed
C1001055D5	USDA	PI 579744	TVu 1854														yes		USA	United States of America	North America	Northern America	Vigna unguiculata subsp. unguiculata var. unguiculata cultivar group Unguiculata							NA	NA	NA	Advanced/improved cultivar	seed
C1001055E5	USDA	PI 579745	TVu 1856														yes		USA	United States of America	North America	Northern America	Vigna unguiculata subsp. unguiculata var. unguiculata cultivar group Unguiculata							NA	NA	NA	Advanced/improved cultivar	seed
C1001049H8	USDA	PI 579003	TVu 186														yes		USA	United States of America	North America	Northern America	Vigna unguiculata subsp. unguiculata var. unguiculata cultivar group Unguiculata							NA	NA	NA	Advanced/improved cultivar	seed
C1001055F5	USDA	PI 579746	TVu 1863														yes		USA	United States of America	North America	Northern America	Vigna unguiculata subsp. unguiculata var. unguiculata cultivar group Unguiculata							NA	NA	NA	Advanced/improved cultivar	seed
C1001049A9	USDA	PI 579004	TVu 188														yes		USA	United States of America	North America	Northern America	Vigna unguiculata subsp. unguiculata var. unguiculata cultivar group Unguiculata							NA	NA	NA	Advanced/improved cultivar	seed
C1001055H6	USDA	PI 579756	TVu 1888														no		USA	United States of America	North America	Northern America	Vigna unguiculata subsp. unguiculata var. unguiculata cultivar group Unguiculata							NA	NA	NA	Advanced/improved cultivar	seed
C1001055B7	USDA	PI 579758	TVu 1895														yes		USA	United States of America	North America	Northern America	Vigna unguiculata subsp. unguiculata var. unguiculata cultivar group Unguiculata							NA	NA	NA	Advanced/improved cultivar	seed
C1001055C7	USDA	PI 579759	TVu 1896														yes		USA	United States of America	North America	Northern America	Vigna unguiculata subsp. unguiculata var. unguiculata cultivar group Unguiculata							NA	NA	NA	Advanced/improved cultivar	seed
C1001049B9	USDA	PI 579005	TVu 190														yes		USA	United States of America	North America	Northern America	Vigna unguiculata subsp. unguiculata var. unguiculata cultivar group Unguiculata							NA	NA	NA	Advanced/improved cultivar	seed
C1001055D7	USDA	PI 579760	TVu 1902														yes		USA	United States of America	North America	Northern America	Vigna unguiculata subsp. unguiculata var. unguiculata cultivar group Unguiculata							NA	NA	NA	Advanced/improved cultivar	seed
C1001055E7	USDA	PI 579761	TVu 1903														yes		USA	United States of America	North America	Northern America	Vigna unguiculata subsp. unguiculata var. unguiculata cultivar group Unguiculata							NA	NA	NA	Advanced/improved cultivar	seed
C1001055F7	USDA	PI 579762	TVu 1904														yes		USA	United States of America	North America	Northern America	Vigna unguiculata subsp. unguiculata var. unguiculata cultivar group Unguiculata							NA	NA	NA	Advanced/improved cultivar	seed
C1001055G7	USDA	PI 579763	TVu 1905														yes		USA	United States of America	North America	Northern America	Vigna unguiculata subsp. unguiculata var. unguiculata cultivar group Unguiculata							NA	NA	NA	Advanced/improved cultivar	seed
C1001055H7	USDA	PI 579764	TVu 1906														yes		USA	United States of America	North America	Northern America	Vigna unguiculata subsp. unguiculata var. unguiculata cultivar group Unguiculata							NA	NA	NA	Advanced/improved cultivar	seed
C1001055A8	USDA	PI 579765	TVu 1907														yes		USA	United States of America	North America	Northern America	Vigna unguiculata subsp. unguiculata var. unguiculata cultivar group Unguiculata							NA	NA	NA	Advanced/improved cultivar	seed
C1001049C9	USDA	PI 579006	TVu 191														yes		USA	United States of America	North America	Northern America	Vigna unguiculata subsp. unguiculata var. unguiculata cultivar group Unguiculata							NA	NA	NA	Advanced/improved cultivar	seed
C1001055G8	USDA	PI 579771	TVu 1920														yes		USA	United States of America	North America	Northern America	Vigna unguiculata subsp. unguiculata var. unguiculata cultivar group Unguiculata							NA	NA	NA	Advanced/improved cultivar	seed
C1001055H8	USDA	PI 579772	TVu 1921														yes		USA	United States of America	North America	Northern America	Vigna unguiculata subsp. unguiculata var. unguiculata cultivar group Unguiculata							NA	NA	NA	Advanced/improved cultivar	seed
C1001055A9	USDA	PI 579773	TVu 1922														yes		USA	United States of America	North America	Northern America	Vigna unguiculata subsp. unguiculata var. unguiculata cultivar group Unguiculata							NA	NA	NA	Advanced/improved cultivar	seed
C1001055F9	USDA	PI 579778	TVu 1934														no		USA	United States of America	North America	Northern America	Vigna unguiculata subsp. unguiculata var. unguiculata cultivar group Unguiculata							NA	NA	NA	Advanced/improved cultivar	seed
C1001055A10	USDA	PI 579781	TVu 1939														yes		USA	United States of America	North America	Northern America	Vigna unguiculata subsp. unguiculata var. unguiculata cultivar group Unguiculata							NA	NA	NA	Advanced/improved cultivar	seed
C1001049D9	USDA	PI 579007	TVu 194														yes		USA	United States of America	North America	Northern America	Vigna unguiculata subsp. unguiculata var. unguiculata cultivar group Unguiculata							NA	NA	NA	Advanced/improved cultivar	seed
C1001092C9	USDA	PI 583518	TVu 196														yes		USA	United States of America	North America	Northern America	Vigna unguiculata subsp. unguiculata var. unguiculata cultivar group Unguiculata							NA	NA	NA	Landrace/Traditional Cultivar	seed
C1001055B12	USDA	PI 579798	TVu 1961														yes		USA	United States of America	North America	Northern America	Vigna unguiculata subsp. unguiculata var. unguiculata cultivar group Unguiculata							NA	NA	NA	Advanced/improved cultivar	seed
C1001007A11	AGG	AGG 84854 COWP	TVu 1962	UQ20Vu10411-1	UQ20Vu10411												yes		USA	United States of America	North America	Northern America	Vigna unguiculata subsp. unguiculata							NA	NA	NA	Breeding line	leaf
C1001055C12	USDA	PI 579799	TVu 1962														no		USA	United States of America	North America	Northern America	Vigna unguiculata subsp. unguiculata var. unguiculata cultivar group Unguiculata							NA	NA	NA	Advanced/improved cultivar	seed
C1001055D12	USDA	PI 579800	TVu 1963														yes		USA	United States of America	North America	Northern America	Vigna unguiculata subsp. unguiculata var. unguiculata cultivar group Unguiculata							NA	NA	NA	Advanced/improved cultivar	seed
C1001055E12	USDA	PI 579801	TVu 1964														yes		USA	United States of America	North America	Northern America	Vigna unguiculata subsp. unguiculata var. unguiculata cultivar group Unguiculata							NA	NA	NA	Advanced/improved cultivar	seed
C1001055F12	USDA	PI 579802	TVu 1967														yes		USA	United States of America	North America	Northern America	Vigna unguiculata subsp. unguiculata var. unguiculata cultivar group Unguiculata							NA	NA	NA	Advanced/improved cultivar	seed
C1001035D5	USDA	PI 297561	TVu 1968														no		USA	United States of America	North America	Northern America	Vigna unguiculata subsp. unguiculata var. unguiculata cultivar group Unguiculata							NA	NA	NA	Unknown	seed
C1001003A7	AGG	AGG 84643 COWP	TVu 197	UQ20Vu10326-1	UQ20Vu10326												yes		USA	United States of America	North America	Northern America	Vigna unguiculata subsp. unguiculata							NA	NA	NA	Breeding line	leaf
C1001049E9	USDA	PI 579008	TVu 198														yes		USA	United States of America	North America	Northern America	Vigna unguiculata subsp. unguiculata var. unguiculata cultivar group Unguiculata							NA	NA	NA	Advanced/improved cultivar	seed
C1001057D2	USDA	PI 579814	TVu 1984														yes		USA	United States of America	North America	Northern America	Vigna unguiculata subsp. unguiculata var. unguiculata cultivar group Unguiculata							NA	NA	NA	Advanced/improved cultivar	seed
C1001006D8	AGG	AGG 84856 COWP	TVu 1985	UQ20Vu10413-1	UQ20Vu10413												yes		USA	United States of America	North America	Northern America	Vigna unguiculata subsp. unguiculata							NA	NA	NA	Breeding line	leaf
C1001057E2	USDA	PI 579815	TVu 1985														no		USA	United States of America	North America	Northern America	Vigna unguiculata subsp. unguiculata var. unguiculata cultivar group Unguiculata							NA	NA	NA	Advanced/improved cultivar	seed
C1001009B2	AGG	AGG 84857 COWP	TVu 1986	UQ20Vu10414-1	UQ20Vu10414												yes		USA	United States of America	North America	Northern America	Vigna unguiculata subsp. unguiculata							NA	NA	NA	Breeding line	leaf
C1001057F2	USDA	PI 579816	TVu 1986														no		USA	United States of America	North America	Northern America	Vigna unguiculata subsp. unguiculata var. unguiculata cultivar group Unguiculata							NA	NA	NA	Advanced/improved cultivar	seed
C1001057G2	USDA	PI 579817	TVu 1991														yes		USA	United States of America	North America	Northern America	Vigna unguiculata subsp. unguiculata var. unguiculata cultivar group Unguiculata							NA	NA	NA	Advanced/improved cultivar	seed
C1001057H2	USDA	PI 579818	TVu 1992														yes		USA	United States of America	North America	Northern America	Vigna unguiculata subsp. unguiculata var. unguiculata cultivar group Unguiculata							NA	NA	NA	Advanced/improved cultivar	seed
C1001006A1	AGG	AGG 84788 COWP	TVu 200	UQ20Vu10359-1	UQ20Vu10359												yes		USA	United States of America	North America	Northern America	Vigna unguiculata subsp. unguiculata							NA	NA	NA	Breeding line	leaf
C1001049F9	USDA	PI 579009	TVu 200														yes		USA	United States of America	North America	Northern America	Vigna unguiculata subsp. unguiculata var. unguiculata cultivar group Unguiculata							NA	NA	NA	Advanced/improved cultivar	seed
C1001004D12	AGG	AGG 72788 COWP	TVu 201	UQ20Vu10215-1	UQ20Vu10215												no		USA	United States of America	North America	Northern America	Vigna unguiculata subsp. unguiculata							NA	NA	NA	Breeding line	leaf
C1001007E1	AGG	AGG 84789 COWP	TVu 202	UQ20Vu10360-1	UQ20Vu10360												no		USA	United States of America	North America	Northern America	Vigna unguiculata subsp. unguiculata							NA	NA	NA	Breeding line	leaf
C1001049H9	USDA	PI 579011	TVu 203														yes		USA	United States of America	North America	Northern America	Vigna unguiculata subsp. unguiculata var. unguiculata cultivar group Unguiculata							NA	NA	NA	Advanced/improved cultivar	seed
C1001057G4	USDA	PI 579835	TVu 2041														yes		USA	United States of America	North America	Northern America	Vigna unguiculata subsp. unguiculata var. unguiculata cultivar group Unguiculata							NA	NA	NA	Advanced/improved cultivar	seed
C1001057H4	USDA	PI 579836	TVu 2044														yes		USA	United States of America	North America	Northern America	Vigna unguiculata subsp. unguiculata var. unguiculata cultivar group Unguiculata							NA	NA	NA	Advanced/improved cultivar	seed
C1001057A5	USDA	PI 579837	TVu 2046														no		USA	United States of America	North America	Northern America	Vigna unguiculata subsp. unguiculata var. unguiculata cultivar group Unguiculata							NA	NA	NA	Advanced/improved cultivar	seed
C1001057B5	USDA	PI 579838	TVu 2047														yes		USA	United States of America	North America	Northern America	Vigna unguiculata subsp. unguiculata var. unguiculata cultivar group Unguiculata							NA	NA	NA	Advanced/improved cultivar	seed
C1001057C5	USDA	PI 579839	TVu 2048														yes		USA	United States of America	North America	Northern America	Vigna unguiculata subsp. unguiculata var. unguiculata cultivar group Unguiculata							NA	NA	NA	Advanced/improved cultivar	seed
C1001049A10	USDA	PI 579012	TVu 205														no		USA	United States of America	North America	Northern America	Vigna unguiculata subsp. unguiculata var. unguiculata cultivar group Unguiculata							NA	NA	NA	Advanced/improved cultivar	seed
C1001057D5	USDA	PI 579840	TVu 2051														yes		USA	United States of America	North America	Northern America	Vigna unguiculata subsp. unguiculata var. unguiculata cultivar group Unguiculata							NA	NA	NA	Advanced/improved cultivar	seed
C1001057E5	USDA	PI 579841	TVu 2054														yes		USA	United States of America	North America	Northern America	Vigna unguiculata subsp. unguiculata var. unguiculata cultivar group Unguiculata							NA	NA	NA	Advanced/improved cultivar	seed
C1001057F5	USDA	PI 579842	TVu 2055														yes		USA	United States of America	North America	Northern America	Vigna unguiculata subsp. unguiculata var. unguiculata cultivar group Unguiculata							NA	NA	NA	Advanced/improved cultivar	seed
C1001057G5	USDA	PI 579843	TVu 2062														yes		USA	United States of America	North America	Northern America	Vigna unguiculata subsp. unguiculata var. unguiculata cultivar group Unguiculata							NA	NA	NA	Advanced/improved cultivar	seed
C1001057H5	USDA	PI 579844	TVu 2063														yes		USA	United States of America	North America	Northern America	Vigna unguiculata subsp. unguiculata var. unguiculata cultivar group Unguiculata							NA	NA	NA	Advanced/improved cultivar	seed
C1001057A6	USDA	PI 579845	TVu 2064														yes		USA	United States of America	North America	Northern America	Vigna unguiculata subsp. unguiculata var. unguiculata cultivar group Unguiculata							NA	NA	NA	Advanced/improved cultivar	seed
C1001049B10	USDA	PI 579013	TVu 207														yes		USA	United States of America	North America	Northern America	Vigna unguiculata subsp. unguiculata var. unguiculata cultivar group Unguiculata							NA	NA	NA	Advanced/improved cultivar	seed
C1001057B6	USDA	PI 579847	TVu 2071														yes		USA	United States of America	North America	Northern America	Vigna unguiculata subsp. unguiculata var. unguiculata cultivar group Unguiculata							NA	NA	NA	Advanced/improved cultivar	seed	White with black speckled
C1001057C6	USDA	PI 579848	TVu 2072														yes		USA	United States of America	North America	Northern America	Vigna unguiculata subsp. unguiculata var. unguiculata cultivar group Unguiculata							NA	NA	NA	Advanced/improved cultivar	seed
C1001057D6	USDA	PI 579849	TVu 2075														yes		USA	United States of America	North America	Northern America	Vigna unguiculata subsp. unguiculata var. unguiculata cultivar group Unguiculata							NA	NA	NA	Advanced/improved cultivar	seed
C1001057E6	USDA	PI 579850	TVu 2076														yes		USA	United States of America	North America	Northern America	Vigna unguiculata subsp. unguiculata var. unguiculata cultivar group Unguiculata							NA	NA	NA	Advanced/improved cultivar	seed
C1001057F6	USDA	PI 579851	TVu 2078														yes		USA	United States of America	North America	Northern America	Vigna unguiculata subsp. unguiculata var. unguiculata cultivar group Unguiculata							NA	NA	NA	Advanced/improved cultivar	seed
C1001057G6	USDA	PI 579852	TVu 2080														yes		USA	United States of America	North America	Northern America	Vigna unguiculata subsp. unguiculata var. unguiculata cultivar group Unguiculata							NA	NA	NA	Advanced/improved cultivar	seed
C1001057H6	USDA	PI 579854	TVu 2083														yes		USA	United States of America	North America	Northern America	Vigna unguiculata subsp. unguiculata var. unguiculata cultivar group Unguiculata							NA	NA	NA	Advanced/improved cultivar	seed
C1001057A7	USDA	PI 579855	TVu 2084														yes		USA	United States of America	North America	Northern America	Vigna unguiculata subsp. unguiculata var. unguiculata cultivar group Unguiculata							NA	NA	NA	Advanced/improved cultivar	seed
C1001057B7	USDA	PI 579856	TVu 2085														no		USA	United States of America	North America	Northern America	Vigna unguiculata subsp. unguiculata var. unguiculata cultivar group Unguiculata							NA	NA	NA	Advanced/improved cultivar	seed
C1001057C7	USDA	PI 579857	TVu 2086														yes		USA	United States of America	North America	Northern America	Vigna unguiculata subsp. unguiculata var. unguiculata cultivar group Unguiculata							NA	NA	NA	Advanced/improved cultivar	seed
C1001049C10	USDA	PI 579014	TVu 209														yes		USA	United States of America	North America	Northern America	Vigna unguiculata subsp. unguiculata var. unguiculata cultivar group Unguiculata							NA	NA	NA	Advanced/improved cultivar	seed
C1001057D7	USDA	PI 579858	TVu 2090														yes		USA	United States of America	North America	Northern America	Vigna unguiculata subsp. unguiculata var. unguiculata cultivar group Unguiculata							NA	NA	NA	Advanced/improved cultivar	seed
C1001057E7	USDA	PI 579859	TVu 2091														yes		USA	United States of America	North America	Northern America	Vigna unguiculata subsp. unguiculata var. unguiculata cultivar group Unguiculata							NA	NA	NA	Advanced/improved cultivar	seed
C1001057F7	USDA	PI 579860	TVu 2092														yes		USA	United States of America	North America	Northern America	Vigna unguiculata subsp. unguiculata var. unguiculata cultivar group Unguiculata							NA	NA	NA	Advanced/improved cultivar	seed
C1001057G7	USDA	PI 579861	TVu 2094														yes		USA	United States of America	North America	Northern America	Vigna unguiculata subsp. unguiculata var. unguiculata cultivar group Unguiculata							NA	NA	NA	Advanced/improved cultivar	seed
C1001057H7	USDA	PI 579862	TVu 2095														yes		USA	United States of America	North America	Northern America	Vigna unguiculata subsp. unguiculata var. unguiculata cultivar group Unguiculata							NA	NA	NA	Advanced/improved cultivar	seed
C1001057A8	USDA	PI 579863	TVu 2096														yes		USA	United States of America	North America	Northern America	Vigna unguiculata subsp. unguiculata var. unguiculata cultivar group Unguiculata							NA	NA	NA	Advanced/improved cultivar	seed
C1001049D10	USDA	PI 579015	TVu 210														yes		USA	United States of America	North America	Northern America	Vigna unguiculata subsp. unguiculata var. unguiculata cultivar group Unguiculata							NA	NA	NA	Advanced/improved cultivar	seed
C1001057B8	USDA	PI 579864	TVu 2100														yes		USA	United States of America	North America	Northern America	Vigna unguiculata subsp. unguiculata var. unguiculata cultivar group Unguiculata							NA	NA	NA	Advanced/improved cultivar	seed
C1001057C8	USDA	PI 579865	TVu 2101														yes		USA	United States of America	North America	Northern America	Vigna unguiculata subsp. unguiculata var. unguiculata cultivar group Unguiculata							NA	NA	NA	Advanced/improved cultivar	seed
C1001057D8	USDA	PI 579866	TVu 2102														yes		USA	United States of America	North America	Northern America	Vigna unguiculata subsp. unguiculata var. unguiculata cultivar group Unguiculata							NA	NA	NA	Advanced/improved cultivar	seed
C1001057E8	USDA	PI 579867	TVu 2103														yes		USA	United States of America	North America	Northern America	Vigna unguiculata subsp. unguiculata var. unguiculata cultivar group Unguiculata							NA	NA	NA	Advanced/improved cultivar	seed
C1001057F8	USDA	PI 579868	TVu 2104														yes		USA	United States of America	North America	Northern America	Vigna unguiculata subsp. unguiculata var. unguiculata cultivar group Unguiculata							NA	NA	NA	Advanced/improved cultivar	seed
C1001057G8	USDA	PI 579869	TVu 2105														yes		USA	United States of America	North America	Northern America	Vigna unguiculata subsp. unguiculata var. unguiculata cultivar group Unguiculata							NA	NA	NA	Advanced/improved cultivar	seed
C1001057H8	USDA	PI 579870	TVu 2106														yes		USA	United States of America	North America	Northern America	Vigna unguiculata subsp. unguiculata var. unguiculata cultivar group Unguiculata							NA	NA	NA	Advanced/improved cultivar	seed
C1001057A9	USDA	PI 579871	TVu 2110														yes		USA	United States of America	North America	Northern America	Vigna unguiculata subsp. unguiculata var. unguiculata cultivar group Unguiculata							NA	NA	NA	Advanced/improved cultivar	seed
C1001057B9	USDA	PI 579872	TVu 2114														yes		USA	United States of America	North America	Northern America	Vigna unguiculata subsp. unguiculata var. unguiculata cultivar group Unguiculata							NA	NA	NA	Advanced/improved cultivar	seed
C1001057C9	USDA	PI 579873	TVu 2115														yes		USA	United States of America	North America	Northern America	Vigna unguiculata subsp. unguiculata var. unguiculata cultivar group Unguiculata							NA	NA	NA	Advanced/improved cultivar	seed
C1001057D9	USDA	PI 579874	TVu 2116														yes		USA	United States of America	North America	Northern America	Vigna unguiculata subsp. unguiculata var. unguiculata cultivar group Unguiculata							NA	NA	NA	Advanced/improved cultivar	seed
C1001057E9	USDA	PI 579875	TVu 2118														yes		USA	United States of America	North America	Northern America	Vigna unguiculata subsp. unguiculata var. unguiculata cultivar group Unguiculata							NA	NA	NA	Advanced/improved cultivar	seed
C1001057F9	USDA	PI 579876	TVu 2119														yes		USA	United States of America	North America	Northern America	Vigna unguiculata subsp. unguiculata var. unguiculata cultivar group Unguiculata							NA	NA	NA	Advanced/improved cultivar	seed
C1001057G9	USDA	PI 579877	TVu 2121														yes		USA	United States of America	North America	Northern America	Vigna unguiculata subsp. unguiculata var. unguiculata cultivar group Unguiculata							NA	NA	NA	Advanced/improved cultivar	seed
C1001057H9	USDA	PI 579878	TVu 2122														yes		USA	United States of America	North America	Northern America	Vigna unguiculata subsp. unguiculata var. unguiculata cultivar group Unguiculata							NA	NA	NA	Advanced/improved cultivar	seed
C1001057A10	USDA	PI 579879	TVu 2124														yes		USA	United States of America	North America	Northern America	Vigna unguiculata subsp. unguiculata var. unguiculata cultivar group Unguiculata							NA	NA	NA	Advanced/improved cultivar	seed
C1001057B10	USDA	PI 579880	TVu 2126														yes		USA	United States of America	North America	Northern America	Vigna unguiculata subsp. unguiculata var. unguiculata cultivar group Unguiculata							NA	NA	NA	Advanced/improved cultivar	seed
C1001057C10	USDA	PI 579881	TVu 2127														yes		USA	United States of America	North America	Northern America	Vigna unguiculata subsp. unguiculata var. unguiculata cultivar group Unguiculata							NA	NA	NA	Advanced/improved cultivar	seed
C1001057D10	USDA	PI 579882	TVu 2128														yes		USA	United States of America	North America	Northern America	Vigna unguiculata subsp. unguiculata var. unguiculata cultivar group Unguiculata							NA	NA	NA	Advanced/improved cultivar	seed
C1001057E10	USDA	PI 579883	TVu 2130														no		USA	United States of America	North America	Northern America	Vigna unguiculata subsp. unguiculata var. unguiculata cultivar group Unguiculata							NA	NA	NA	Advanced/improved cultivar	seed
C1001056H11	USDA	PI 579884	TVu 2131														yes		USA	United States of America	North America	Northern America	Vigna unguiculata subsp. unguiculata var. unguiculata cultivar group Unguiculata							NA	NA	NA	Landrace/Traditional Cultivar	seed
C1001056A12	USDA	PI 579885	TVu 2132														yes		USA	United States of America	North America	Northern America	Vigna unguiculata subsp. unguiculata var. unguiculata cultivar group Unguiculata							NA	NA	NA	Landrace/Traditional Cultivar	seed
C1001056B12	USDA	PI 579886	TVu 2133														yes		USA	United States of America	North America	Northern America	Vigna unguiculata subsp. unguiculata var. unguiculata cultivar group Unguiculata							NA	NA	NA	Landrace/Traditional Cultivar	seed
C1001056C12	USDA	PI 579888	TVu 2136														yes		USA	United States of America	North America	Northern America	Vigna unguiculata subsp. unguiculata var. unguiculata cultivar group Unguiculata							NA	NA	NA	Landrace/Traditional Cultivar	seed
C1001056D12	USDA	PI 579889	TVu 2143														yes		USA	United States of America	North America	Northern America	Vigna unguiculata subsp. unguiculata var. unguiculata cultivar group Unguiculata							NA	NA	NA	Landrace/Traditional Cultivar	seed
C1001056E12	USDA	PI 579890	TVu 2144														yes		USA	United States of America	North America	Northern America	Vigna unguiculata subsp. unguiculata var. unguiculata cultivar group Unguiculata							NA	NA	NA	Landrace/Traditional Cultivar	seed
C1001056F12	USDA	PI 579891	TVu 2145														yes		USA	United States of America	North America	Northern America	Vigna unguiculata subsp. unguiculata var. unguiculata cultivar group Unguiculata							NA	NA	NA	Landrace/Traditional Cultivar	seed
C1001058A1	USDA	PI 579892	TVu 2149														yes		USA	United States of America	North America	Northern America	Vigna unguiculata subsp. unguiculata var. unguiculata cultivar group Unguiculata							NA	NA	NA	Landrace/Traditional Cultivar	seed
C1001058B1	USDA	PI 579893	TVu 2150														yes		USA	United States of America	North America	Northern America	Vigna unguiculata subsp. unguiculata var. unguiculata cultivar group Unguiculata							NA	NA	NA	Landrace/Traditional Cultivar	seed
C1001058C1	USDA	PI 579894	TVu 2151														yes		USA	United States of America	North America	Northern America	Vigna unguiculata subsp. unguiculata var. unguiculata cultivar group Unguiculata							NA	NA	NA	Landrace/Traditional Cultivar	seed
C1001058D1	USDA	PI 579895	TVu 2152														yes		USA	United States of America	North America	Northern America	Vigna unguiculata subsp. unguiculata var. unguiculata cultivar group Unguiculata							NA	NA	NA	Landrace/Traditional Cultivar	seed
C1001058E1	USDA	PI 579896	TVu 2153														yes		USA	United States of America	North America	Northern America	Vigna unguiculata subsp. unguiculata var. unguiculata cultivar group Unguiculata							NA	NA	NA	Landrace/Traditional Cultivar	seed
C1001058F1	USDA	PI 579897	TVu 2154														no		USA	United States of America	North America	Northern America	Vigna unguiculata subsp. unguiculata var. unguiculata cultivar group Unguiculata							NA	NA	NA	Landrace/Traditional Cultivar	seed
C1001058G1	USDA	PI 579898	TVu 2156														yes		USA	United States of America	North America	Northern America	Vigna unguiculata subsp. unguiculata var. unguiculata cultivar group Unguiculata							NA	NA	NA	Landrace/Traditional Cultivar	seed
C1001058H1	USDA	PI 579899	TVu 2158														yes		USA	United States of America	North America	Northern America	Vigna unguiculata subsp. unguiculata var. unguiculata cultivar group Unguiculata							NA	NA	NA	Landrace/Traditional Cultivar	seed
C1001058A2	USDA	PI 579900	TVu 2159														yes		USA	United States of America	North America	Northern America	Vigna unguiculata subsp. unguiculata var. unguiculata cultivar group Unguiculata							NA	NA	NA	Landrace/Traditional Cultivar	seed
C1001049H10	USDA	PI 579019	TVu 216														yes		USA	United States of America	North America	Northern America	Vigna unguiculata subsp. unguiculata var. unguiculata cultivar group Unguiculata							NA	NA	NA	Advanced/improved cultivar	seed
C1001058B2	USDA	PI 579901	TVu 2160														yes		USA	United States of America	North America	Northern America	Vigna unguiculata subsp. unguiculata var. unguiculata cultivar group Unguiculata							NA	NA	NA	Landrace/Traditional Cultivar	seed
C1001058C2	USDA	PI 579902	TVu 2162														yes		USA	United States of America	North America	Northern America	Vigna unguiculata subsp. unguiculata var. unguiculata cultivar group Unguiculata							NA	NA	NA	Landrace/Traditional Cultivar	seed
C1001049A11	USDA	PI 579020	TVu 219														yes		USA	United States of America	North America	Northern America	Vigna unguiculata subsp. unguiculata var. unguiculata cultivar group Unguiculata							NA	NA	NA	Advanced/improved cultivar	seed
C1001002C6	AGG	AGG 84790 COWP	TVu 222	UQ20Vu10361-1	UQ20Vu10361												yes		USA	United States of America	North America	Northern America	Vigna unguiculata subsp. unguiculata							NA	NA	NA	Breeding line	leaf
C1001049B11	USDA	PI 579021	TVu 222														no		USA	United States of America	North America	Northern America	Vigna unguiculata subsp. unguiculata var. unguiculata cultivar group Unguiculata							NA	NA	NA	Advanced/improved cultivar	seed
C1001049C11	USDA	PI 579022	TVu 225														yes		USA	United States of America	North America	Northern America	Vigna unguiculata subsp. unguiculata var. unguiculata cultivar group Unguiculata							NA	NA	NA	Advanced/improved cultivar	seed
C1001049D11	USDA	PI 579023	TVu 226														yes		USA	United States of America	North America	Northern America	Vigna unguiculata subsp. unguiculata var. unguiculata cultivar group Unguiculata							NA	NA	NA	Advanced/improved cultivar	seed
C1001049F11	USDA	PI 579025	TVu 231														no		USA	United States of America	North America	Northern America	Vigna unguiculata subsp. unguiculata var. unguiculata cultivar group Unguiculata							NA	NA	NA	Advanced/improved cultivar	seed
C1001008B4	AGG	AGG 84791 COWP	TVu 231-2	UQ20Vu10362-1	UQ20Vu10362												yes		USA	United States of America	North America	Northern America	Vigna unguiculata subsp. unguiculata							NA	NA	NA	Breeding line	leaf
C1001049G11	USDA	PI 579026	TVu 232														yes		USA	United States of America	North America	Northern America	Vigna unguiculata subsp. unguiculata var. unguiculata cultivar group Unguiculata							NA	NA	NA	Advanced/improved cultivar	seed
C1001049H11	USDA	PI 579027	TVu 233														no		USA	United States of America	North America	Northern America	Vigna unguiculata subsp. unguiculata var. unguiculata cultivar group Unguiculata							NA	NA	NA	Advanced/improved cultivar	seed
C1001049A12	USDA	PI 579028	TVu 234														yes		USA	United States of America	North America	Northern America	Vigna unguiculata subsp. unguiculata var. unguiculata cultivar group Unguiculata							NA	NA	NA	Advanced/improved cultivar	seed
C1001058D3	USDA	PI 579911	TVu 2356														yes		USA	United States of America	North America	Northern America	Vigna unguiculata subsp. unguiculata var. unguiculata cultivar group Unguiculata							NA	NA	NA	Landrace/Traditional Cultivar	seed
C1001049F12	USDA	PI 579033	TVu 241														no		USA	United States of America	North America	Northern America	Vigna unguiculata subsp. unguiculata var. unguiculata cultivar group Unguiculata							NA	NA	NA	Advanced/improved cultivar	seed
C1001054H3	USDA	PI 579033	TVu 241														yes		USA	United States of America	North America	Northern America	Vigna unguiculata subsp. unguiculata var. unguiculata cultivar group Unguiculata							NA	NA	NA	Advanced/improved cultivar	seed
C1001054A4	USDA	PI 579034	TVu 242														yes		USA	United States of America	North America	Northern America	Vigna unguiculata subsp. unguiculata var. unguiculata cultivar group Unguiculata							NA	NA	NA	Advanced/improved cultivar	seed
C1001010C4	AGG	AGG 84794 COWP	TVu 243	UQ20Vu10365-1	UQ20Vu10365												yes		USA	United States of America	North America	Northern America	Vigna unguiculata subsp. unguiculata							NA	NA	NA	Breeding line	leaf
C1001091B3	USDA	PI 598340	TVu 243														no		USA	United States of America	North America	Northern America	Vigna unguiculata subsp. unguiculata var. unguiculata cultivar group Unguiculata							NA	NA	NA	Landrace/Traditional Cultivar	seed
C1001002C11	AGG	AGG 84861 COWP	TVu 2480	UQ20Vu10416-1	UQ20Vu10416												yes		USA	United States of America	North America	Northern America	Vigna unguiculata subsp. unguiculata							NA	NA	NA	Breeding line	leaf
C1001003B6	AGG	AGG 84663 COWP	TVu 249	UQ20Vu10346-1	UQ20Vu10346												yes		USA	United States of America	North America	Northern America	Vigna unguiculata subsp. unguiculata							NA	NA	NA	Breeding line	leaf
C1001058H6	USDA	PI 579939	TVu 2491														yes		USA	United States of America	North America	Northern America	Vigna unguiculata subsp. unguiculata var. unguiculata cultivar group Unguiculata							NA	NA	NA	Landrace/Traditional Cultivar	seed
C1001002G5	AGG	AGG 65382 COWP	TVu 25	UQ20Vu10180-1	UQ20Vu10180												yes		USA	United States of America	North America	Northern America	Vigna unguiculata subsp. unguiculata		01/10/1987					NA	NA	NA	Landrace/Traditional Cultivar	leaf
C1001045B9	USDA	PI 578923	TVu 25														yes		USA	United States of America	North America	Northern America	Vigna unguiculata subsp. unguiculata var. unguiculata cultivar group Unguiculata							NA	NA	NA	Advanced/improved cultivar	seed
C1001058A7	USDA	PI 579940	TVu 2500														yes		USA	United States of America	North America	Northern America	Vigna unguiculata subsp. unguiculata var. unguiculata cultivar group Unguiculata							NA	NA	NA	Landrace/Traditional Cultivar	seed
C1001058B7	USDA	PI 579941	TVu 2501														yes		USA	United States of America	North America	Northern America	Vigna unguiculata subsp. unguiculata var. unguiculata cultivar group Unguiculata							NA	NA	NA	Landrace/Traditional Cultivar	seed
C1001058C7	USDA	PI 579942	TVu 2505														yes		USA	United States of America	North America	Northern America	Vigna unguiculata subsp. unguiculata var. unguiculata cultivar group Unguiculata							NA	NA	NA	Landrace/Traditional Cultivar	seed
C1001058D7	USDA	PI 579943	TVu 2508														yes		USA	United States of America	North America	Northern America	Vigna unguiculata subsp. unguiculata var. unguiculata cultivar group Unguiculata							NA	NA	NA	Landrace/Traditional Cultivar	seed
C1001058E7	USDA	PI 579944	TVu 2510														yes		USA	United States of America	North America	Northern America	Vigna unguiculata subsp. unguiculata var. unguiculata cultivar group Unguiculata							NA	NA	NA	Landrace/Traditional Cultivar	seed
C1001054B4	USDA	PI 579035	TVu 252														yes		USA	United States of America	North America	Northern America	Vigna unguiculata subsp. unguiculata var. unguiculata cultivar group Unguiculata							NA	NA	NA	Advanced/improved cultivar	seed
C1001058F7	USDA	PI 579945	TVu 2554														yes		USA	United States of America	North America	Northern America	Vigna unguiculata subsp. unguiculata var. unguiculata cultivar group Unguiculata							NA	NA	NA	Landrace/Traditional Cultivar	seed
C1001054D4	USDA	PI 579037	TVu 257														yes		USA	United States of America	North America	Northern America	Vigna unguiculata subsp. unguiculata var. unguiculata cultivar group Unguiculata							NA	NA	NA	Advanced/improved cultivar	seed
C1001058G7	USDA	PI 579946	TVu 2578														yes		USA	United States of America	North America	Northern America	Vigna unguiculata subsp. unguiculata var. unguiculata cultivar group Unguiculata							NA	NA	NA	Landrace/Traditional Cultivar	seed
C1001058H7	USDA	PI 579947	TVu 2580														yes		USA	United States of America	North America	Northern America	Vigna unguiculata subsp. unguiculata var. unguiculata cultivar group Unguiculata							NA	NA	NA	Landrace/Traditional Cultivar	seed
C1001058A8	USDA	PI 579948	TVu 2582														yes		USA	United States of America	North America	Northern America	Vigna unguiculata subsp. unguiculata var. unguiculata cultivar group Unguiculata							NA	NA	NA	Landrace/Traditional Cultivar	seed
C1001058B8	USDA	PI 579949	TVu 2584														yes		USA	United States of America	North America	Northern America	Vigna unguiculata subsp. unguiculata var. unguiculata cultivar group Unguiculata							NA	NA	NA	Landrace/Traditional Cultivar	seed
C1001058C8	USDA	PI 579950	TVu 2591														yes		USA	United States of America	North America	Northern America	Vigna unguiculata subsp. unguiculata var. unguiculata cultivar group Unguiculata							NA	NA	NA	Landrace/Traditional Cultivar	seed
C1001058D8	USDA	PI 579951	TVu 2598														yes		USA	United States of America	North America	Northern America	Vigna unguiculata subsp. unguiculata var. unguiculata cultivar group Unguiculata							NA	NA	NA	Landrace/Traditional Cultivar	seed
C1001054E4	USDA	PI 579038	TVu 260														yes		USA	United States of America	North America	Northern America	Vigna unguiculata subsp. unguiculata var. unguiculata cultivar group Unguiculata							NA	NA	NA	Advanced/improved cultivar	seed
C1001054F4	USDA	PI 579039	TVu 262														yes		USA	United States of America	North America	Northern America	Vigna unguiculata subsp. unguiculata var. unguiculata cultivar group Unguiculata							NA	NA	NA	Advanced/improved cultivar	seed
C1001006G1	AGG	AGG 84795 COWP	'TVu 266-1'	UQ20Vu10366-1	UQ20Vu10366	TVu 266-1											yes		USA	United States of America	North America	Northern America	Vigna unguiculata subsp. unguiculata							NA	NA	NA	Breeding line	leaf
C1001054G4	USDA	PI 579040	TVu 267														yes		USA	United States of America	North America	Northern America	Vigna unguiculata subsp. unguiculata var. unguiculata cultivar group Unguiculata							NA	NA	NA	Advanced/improved cultivar	seed
C1001054H4	USDA	PI 579041	TVu 268														yes		USA	United States of America	North America	Northern America	Vigna unguiculata subsp. unguiculata var. unguiculata cultivar group Unguiculata							NA	NA	NA	Advanced/improved cultivar	seed	Darker grey with black margin
C1001054A5	USDA	PI 579042	TVu 269														yes		USA	United States of America	North America	Northern America	Vigna unguiculata subsp. unguiculata var. unguiculata cultivar group Unguiculata							NA	NA	NA	Advanced/improved cultivar	seed
C1001054B5	USDA	PI 579043	TVu 271														yes		USA	United States of America	North America	Northern America	Vigna unguiculata subsp. unguiculata var. unguiculata cultivar group Unguiculata							NA	NA	NA	Advanced/improved cultivar	seed
C1001054C5	USDA	PI 579044	TVu 272														yes		USA	United States of America	North America	Northern America	Vigna unguiculata subsp. unguiculata var. unguiculata cultivar group Unguiculata							NA	NA	NA	Advanced/improved cultivar	seed
C1001054F5	USDA	PI 579047	TVu 277														yes		USA	United States of America	North America	Northern America	Vigna unguiculata subsp. unguiculata var. unguiculata cultivar group Unguiculata							NA	NA	NA	Advanced/improved cultivar	seed
C1001054G5	USDA	PI 579048	TVu 279														yes		USA	United States of America	North America	Northern America	Vigna unguiculata subsp. unguiculata var. unguiculata cultivar group Unguiculata							NA	NA	NA	Advanced/improved cultivar	seed
C1001054H5	USDA	PI 579049	TVu 280														yes		USA	United States of America	North America	Northern America	Vigna unguiculata subsp. unguiculata var. unguiculata cultivar group Unguiculata							NA	NA	NA	Advanced/improved cultivar	seed
C1001054A6	USDA	PI 579050	TVu 285														yes		USA	United States of America	North America	Northern America	Vigna unguiculata subsp. unguiculata var. unguiculata cultivar group Unguiculata							NA	NA	NA	Advanced/improved cultivar	seed
C1001054B6	USDA	PI 579051	TVu 286														yes		USA	United States of America	North America	Northern America	Vigna unguiculata subsp. unguiculata var. unguiculata cultivar group Unguiculata							NA	NA	NA	Advanced/improved cultivar	seed
C1001054C6	USDA	PI 579052	TVu 287														yes		USA	United States of America	North America	Northern America	Vigna unguiculata subsp. unguiculata var. unguiculata cultivar group Unguiculata							NA	NA	NA	Advanced/improved cultivar	seed
C1001054D6	USDA	PI 579053	TVu 288														yes		USA	United States of America	North America	Northern America	Vigna unguiculata subsp. unguiculata var. unguiculata cultivar group Unguiculata							NA	NA	NA	Advanced/improved cultivar	seed
C1001054E6	USDA	PI 579054	TVu 289														yes		USA	United States of America	North America	Northern America	Vigna unguiculata subsp. unguiculata var. unguiculata cultivar group Unguiculata							NA	NA	NA	Advanced/improved cultivar	seed
C1001054F6	USDA	PI 579055	TVu 291														yes		USA	United States of America	North America	Northern America	Vigna unguiculata subsp. unguiculata var. unguiculata cultivar group Unguiculata							NA	NA	NA	Advanced/improved cultivar	seed
C1001092B7	USDA	PI 583501	TVu 297														yes		USA	United States of America	North America	Northern America	Vigna unguiculata subsp. unguiculata var. unguiculata cultivar group Unguiculata							NA	NA	NA	Landrace/Traditional Cultivar	seed
C1001090A12	USDA	PI 593227	TVu 298														yes		USA	United States of America	North America	Northern America	Vigna unguiculata subsp. unguiculata var. unguiculata cultivar group Unguiculata							NA	NA	NA	Wild	seed
C1001007C9	AGG	AGG 317032 COWP	'TVu 298'	UQ20Vu10753-1	UQ20Vu10753	TVu 298											no	virus indicator	USA	United States of America	North America	Northern America	Vigna unguiculata							NA	NA	NA	Breeding line	leaf
C1001008B10	AGG	AGG 84797 COWP	TVu 299	UQ20Vu10368-1	UQ20Vu10368												yes		USA	United States of America	North America	Northern America	Vigna unguiculata subsp. unguiculata							NA	NA	NA	Breeding line	leaf
C1001092D9	USDA	PI 583519	TVu 299														yes		USA	United States of America	North America	Northern America	Vigna unguiculata subsp. unguiculata var. unguiculata cultivar group Unguiculata							NA	NA	NA	Landrace/Traditional Cultivar	seed
C1001006G5	AGG	AGG 81252 COWP	TVu 30	UQ20Vu10294-1	UQ20Vu10294												yes		USA	United States of America	North America	Northern America	Vigna unguiculata subsp. unguiculata							NA	NA	NA	Breeding line	leaf
C1001045C9	USDA	PI 578924	TVu 30														yes		USA	United States of America	North America	Northern America	Vigna unguiculata subsp. unguiculata var. unguiculata cultivar group Unguiculata							NA	NA	NA	Advanced/improved cultivar	seed
C1001009H10	AGG	AGG 84649 COWP	'TVu 309-1G'	UQ20Vu10332-1	UQ20Vu10332	TVu 309-1G											yes		USA	United States of America	North America	Northern America	Vigna unguiculata subsp. unguiculata							NA	NA	NA	Breeding line	leaf
C1001006G7	AGG	AGG 84799 COWP	TVu 310	UQ20Vu10370-1	UQ20Vu10370												yes		USA	United States of America	North America	Northern America	Vigna unguiculata subsp. unguiculata							NA	NA	NA	Breeding line	leaf
C1001034C2	USDA	PI 579058	TVu 337														no		USA	United States of America	North America	Northern America	Vigna unguiculata subsp. unguiculata var. unguiculata cultivar group Sesquipedalis							NA	NA	NA	Advanced/improved cultivar	seed
C1001054A7	USDA	PI 579059	TVu 338														yes		USA	United States of America	North America	Northern America	Vigna unguiculata subsp. unguiculata var. unguiculata cultivar group Unguiculata							NA	NA	NA	Advanced/improved cultivar	seed
C1001054E7	USDA	PI 579063	TVu 348														yes		USA	United States of America	North America	Northern America	Vigna unguiculata subsp. unguiculata var. unguiculata cultivar group Unguiculata							NA	NA	NA	Advanced/improved cultivar	seed
C1001003H5	AGG	AGG 84807 COWP	TVu 357	UQ20Vu10376-1	UQ20Vu10376												yes		USA	United States of America	North America	Northern America	Vigna unguiculata subsp. unguiculata							NA	NA	NA	Breeding line	leaf
C1001054E8	USDA	PI 579071	TVu 357														yes		USA	United States of America	North America	Northern America	Vigna unguiculata subsp. unguiculata var. unguiculata cultivar group Unguiculata							NA	NA	NA	Advanced/improved cultivar	seed
C1001054F8	USDA	PI 579072	TVu 358														yes		USA	United States of America	North America	Northern America	Vigna unguiculata subsp. unguiculata var. unguiculata cultivar group Unguiculata							NA	NA	NA	Advanced/improved cultivar	seed
C1001054H8	USDA	PI 579074	TVu 360														yes		USA	United States of America	North America	Northern America	Vigna unguiculata subsp. unguiculata var. unguiculata cultivar group Unguiculata							NA	NA	NA	Advanced/improved cultivar	seed
C1001054A9	USDA	PI 579075	TVu 361														yes		USA	United States of America	North America	Northern America	Vigna unguiculata subsp. unguiculata var. unguiculata cultivar group Unguiculata							NA	NA	NA	Advanced/improved cultivar	seed
C1001054B9	USDA	PI 579076	TVu 362														yes		USA	United States of America	North America	Northern America	Vigna unguiculata subsp. unguiculata var. unguiculata cultivar group Unguiculata							NA	NA	NA	Advanced/improved cultivar	seed
C1001054F9	USDA	PI 579080	TVu 367														yes		USA	United States of America	North America	Northern America	Vigna unguiculata subsp. unguiculata var. unguiculata cultivar group Unguiculata							NA	NA	NA	Advanced/improved cultivar	seed
C1001054D10	USDA	PI 579086	TVu 374														yes		USA	United States of America	North America	Northern America	Vigna unguiculata subsp. unguiculata var. unguiculata cultivar group Unguiculata							NA	NA	NA	Advanced/improved cultivar	seed
C1001054A11	USDA	PI 579091	TVu 384														no		USA	United States of America	North America	Northern America	Vigna unguiculata subsp. unguiculata var. unguiculata cultivar group Unguiculata							NA	NA	NA	Advanced/improved cultivar	seed
C1001054B11	USDA	PI 579092	TVu 385														yes		USA	United States of America	North America	Northern America	Vigna unguiculata subsp. unguiculata var. unguiculata cultivar group Unguiculata							NA	NA	NA	Advanced/improved cultivar	seed
C1001002D12	AGG	AGG 84660 COWP	TVu 386	UQ20Vu10343-1	UQ20Vu10343												yes		USA	United States of America	North America	Northern America	Vigna unguiculata subsp. unguiculata							NA	NA	NA	Breeding line	leaf
C1001005E11	AGG	AGG 84808 COWP	TVu 393	UQ20Vu10377-1	UQ20Vu10377												yes		USA	United States of America	North America	Northern America	Vigna unguiculata subsp. unguiculata							NA	NA	NA	Breeding line	leaf
C1001054E11	USDA	PI 579096	TVu 396														yes		USA	United States of America	North America	Northern America	Vigna unguiculata subsp. unguiculata var. unguiculata cultivar group Unguiculata							NA	NA	NA	Advanced/improved cultivar	seed
C1001054F11	USDA	PI 579097	TVu 397														yes		USA	United States of America	North America	Northern America	Vigna unguiculata subsp. unguiculata var. unguiculata cultivar group Unguiculata							NA	NA	NA	Advanced/improved cultivar	seed
C1001054G11	USDA	PI 579098	TVu 398														yes		USA	United States of America	North America	Northern America	Vigna unguiculata subsp. unguiculata var. unguiculata cultivar group Unguiculata							NA	NA	NA	Advanced/improved cultivar	seed
C1001009E6	AGG	AGG 84664 COWP	TVu 401	UQ20Vu10347-1	UQ20Vu10347												yes		USA	United States of America	North America	Northern America	Vigna unguiculata subsp. unguiculata							NA	NA	NA	Breeding line	leaf
C1001008D10	AGG	AGG 84809 COWP	TVu 401	UQ20Vu10378-1	UQ20Vu10378												yes		USA	United States of America	North America	Northern America	Vigna unguiculata subsp. unguiculata							NA	NA	NA	Breeding line	leaf
C1001054B12	USDA	PI 579101	TVu 401														yes		USA	United States of America	North America	Northern America	Vigna unguiculata subsp. unguiculata var. unguiculata cultivar group Unguiculata							NA	NA	NA	Advanced/improved cultivar	seed
C1001054C12	USDA	PI 579102	TVu 402														yes		USA	United States of America	North America	Northern America	Vigna unguiculata subsp. unguiculata var. unguiculata cultivar group Unguiculata							NA	NA	NA	Advanced/improved cultivar	seed
C1001054D12	USDA	PI 579103	TVu 403														yes		USA	United States of America	North America	Northern America	Vigna unguiculata subsp. unguiculata var. unguiculata cultivar group Unguiculata							NA	NA	NA	Advanced/improved cultivar	seed
C1001054E12	USDA	PI 579104	TVu 405														yes		USA	United States of America	North America	Northern America	Vigna unguiculata subsp. unguiculata var. unguiculata cultivar group Unguiculata							NA	NA	NA	Advanced/improved cultivar	seed
C1001054F12	USDA	PI 579105	TVu 406														yes		USA	United States of America	North America	Northern America	Vigna unguiculata subsp. unguiculata var. unguiculata cultivar group Unguiculata							NA	NA	NA	Advanced/improved cultivar	seed
C1001056A1	USDA	PI 579106	TVu 407														yes		USA	United States of America	North America	Northern America	Vigna unguiculata subsp. unguiculata var. unguiculata cultivar group Unguiculata							NA	NA	NA	Advanced/improved cultivar	seed
C1001056B1	USDA	PI 579107	TVu 408														no		USA	United States of America	North America	Northern America	Vigna unguiculata subsp. unguiculata var. unguiculata cultivar group Unguiculata							NA	NA	NA	Advanced/improved cultivar	seed
C1001009B12	AGG	AGG 84810 COWP	TVu 410	UQ20Vu10379-1	UQ20Vu10379												yes		USA	United States of America	North America	Northern America	Vigna unguiculata subsp. unguiculata							NA	NA	NA	Breeding line	leaf
C1001056D1	USDA	PI 579109	TVu 413														yes		USA	United States of America	North America	Northern America	Vigna unguiculata subsp. unguiculata var. unguiculata cultivar group Unguiculata							NA	NA	NA	Advanced/improved cultivar	seed
C1001056E1	USDA	PI 579110	TVu 417														yes		USA	United States of America	North America	Northern America	Vigna unguiculata subsp. unguiculata var. unguiculata cultivar group Unguiculata							NA	NA	NA	Advanced/improved cultivar	seed
C1001056G1	USDA	PI 579112	TVu 421														yes		USA	United States of America	North America	Northern America	Vigna unguiculata subsp. unguiculata var. unguiculata cultivar group Unguiculata							NA	NA	NA	Advanced/improved cultivar	seed
C1001056H1	USDA	PI 579113	TVu 423														yes		USA	United States of America	North America	Northern America	Vigna unguiculata subsp. unguiculata var. unguiculata cultivar group Unguiculata							NA	NA	NA	Advanced/improved cultivar	seed
C1001056A2	USDA	PI 579114	TVu 424														yes		USA	United States of America	North America	Northern America	Vigna unguiculata subsp. unguiculata var. unguiculata cultivar group Unguiculata							NA	NA	NA	Advanced/improved cultivar	seed
C1001056C2	USDA	PI 579116	TVu 427														yes		USA	United States of America	North America	Northern America	Vigna unguiculata subsp. unguiculata var. unguiculata cultivar group Unguiculata							NA	NA	NA	Advanced/improved cultivar	seed
C1001056D2	USDA	PI 579117	TVu 428														yes		USA	United States of America	North America	Northern America	Vigna unguiculata subsp. unguiculata var. unguiculata cultivar group Unguiculata							NA	NA	NA	Advanced/improved cultivar	seed
C1001056E2	USDA	PI 579118	TVu 429														yes		USA	United States of America	North America	Northern America	Vigna unguiculata subsp. unguiculata var. unguiculata cultivar group Unguiculata							NA	NA	NA	Advanced/improved cultivar	seed
C1001056F2	USDA	PI 579119	TVu 430														yes		USA	United States of America	North America	Northern America	Vigna unguiculata subsp. unguiculata var. unguiculata cultivar group Unguiculata							NA	NA	NA	Advanced/improved cultivar	seed
C1001056G2	USDA	PI 579120	TVu 431														yes		USA	United States of America	North America	Northern America	Vigna unguiculata subsp. unguiculata var. unguiculata cultivar group Unguiculata							NA	NA	NA	Advanced/improved cultivar	seed
C1001056H2	USDA	PI 579121	TVu 432														yes		USA	United States of America	North America	Northern America	Vigna unguiculata subsp. unguiculata var. unguiculata cultivar group Unguiculata							NA	NA	NA	Advanced/improved cultivar	seed
C1001056D3	USDA	PI 579125	TVu 445														no		USA	United States of America	North America	Northern America	Vigna unguiculata subsp. unguiculata var. unguiculata cultivar group Unguiculata							NA	NA	NA	Advanced/improved cultivar	seed
C1001056E3	USDA	PI 579126	TVu 453														yes		USA	United States of America	North America	Northern America	Vigna unguiculata subsp. unguiculata var. unguiculata cultivar group Unguiculata							NA	NA	NA	Advanced/improved cultivar	seed
C1001008G7	AGG	AGG 84812 COWP	TVu 455	UQ20Vu10381-1	UQ20Vu10381												yes		USA	United States of America	North America	Northern America	Vigna unguiculata subsp. unguiculata							NA	NA	NA	Breeding line	leaf
C1001056F3	USDA	PI 579127	TVu 455														yes		USA	United States of America	North America	Northern America	Vigna unguiculata subsp. unguiculata var. unguiculata cultivar group Unguiculata							NA	NA	NA	Advanced/improved cultivar	seed
C1001056G3	USDA	PI 579128	TVu 456														no		USA	United States of America	North America	Northern America	Vigna unguiculata subsp. unguiculata var. unguiculata cultivar group Unguiculata							NA	NA	NA	Advanced/improved cultivar	seed
C1001056H3	USDA	PI 579129	TVu 459														no		USA	United States of America	North America	Northern America	Vigna unguiculata subsp. unguiculata var. unguiculata cultivar group Unguiculata							NA	NA	NA	Advanced/improved cultivar	seed
C1001056C4	USDA	PI 579132	TVu 464														yes		USA	United States of America	North America	Northern America	Vigna unguiculata subsp. unguiculata var. unguiculata cultivar group Unguiculata							NA	NA	NA	Advanced/improved cultivar	seed
C1001056G4	USDA	PI 579136	TVu 469														yes		USA	United States of America	North America	Northern America	Vigna unguiculata subsp. unguiculata var. unguiculata cultivar group Unguiculata							NA	NA	NA	Advanced/improved cultivar	seed
C1001056H4	USDA	PI 579137	TVu 470														no		USA	United States of America	North America	Northern America	Vigna unguiculata subsp. unguiculata var. unguiculata cultivar group Unguiculata							NA	NA	NA	Advanced/improved cultivar	seed
C1001056A5	USDA	PI 579138	TVu 472														no		USA	United States of America	North America	Northern America	Vigna unguiculata subsp. unguiculata var. unguiculata cultivar group Unguiculata							NA	NA	NA	Advanced/improved cultivar	seed
C1001056B5	USDA	PI 579139	TVu 473														yes		USA	United States of America	North America	Northern America	Vigna unguiculata subsp. unguiculata var. unguiculata cultivar group Unguiculata							NA	NA	NA	Advanced/improved cultivar	seed
C1001056C5	USDA	PI 579140	TVu 474														yes		USA	United States of America	North America	Northern America	Vigna unguiculata subsp. unguiculata var. unguiculata cultivar group Unguiculata							NA	NA	NA	Advanced/improved cultivar	seed
C1001056D5	USDA	PI 579141	TVu 475														yes		USA	United States of America	North America	Northern America	Vigna unguiculata subsp. unguiculata var. unguiculata cultivar group Unguiculata							NA	NA	NA	Advanced/improved cultivar	seed
C1001056F5	USDA	PI 579143	TVu 478														yes		USA	United States of America	North America	Northern America	Vigna unguiculata subsp. unguiculata var. unguiculata cultivar group Unguiculata							NA	NA	NA	Advanced/improved cultivar	seed	White speckles
C1001056G5	USDA	PI 579144	TVu 479														yes		USA	United States of America	North America	Northern America	Vigna unguiculata subsp. unguiculata var. unguiculata cultivar group Unguiculata							NA	NA	NA	Advanced/improved cultivar	seed
C1001056H5	USDA	PI 579145	TVu 480														yes		USA	United States of America	North America	Northern America	Vigna unguiculata subsp. unguiculata var. unguiculata cultivar group Unguiculata							NA	NA	NA	Advanced/improved cultivar	seed
C1001056B6	USDA	PI 579147	TVu 482														yes		USA	United States of America	North America	Northern America	Vigna unguiculata subsp. unguiculata var. unguiculata cultivar group Unguiculata							NA	NA	NA	Advanced/improved cultivar	seed
C1001056C6	USDA	PI 579148	TVu 483														no		USA	United States of America	North America	Northern America	Vigna unguiculata subsp. unguiculata var. unguiculata cultivar group Unguiculata							NA	NA	NA	Advanced/improved cultivar	seed
C1001056D6	USDA	PI 579149	TVu 484														yes		USA	United States of America	North America	Northern America	Vigna unguiculata subsp. unguiculata var. unguiculata cultivar group Unguiculata							NA	NA	NA	Advanced/improved cultivar	seed
C1001056G6	USDA	PI 579152	TVu 487														yes		USA	United States of America	North America	Northern America	Vigna unguiculata subsp. unguiculata var. unguiculata cultivar group Unguiculata							NA	NA	NA	Advanced/improved cultivar	seed
C1001005G7	AGG	AGG 84815 COWP	TVu 488	UQ20Vu10382-1	UQ20Vu10382												yes		USA	United States of America	North America	Northern America	Vigna unguiculata subsp. unguiculata							NA	NA	NA	Breeding line	leaf
C1001056H6	USDA	PI 579153	TVu 488														yes		USA	United States of America	North America	Northern America	Vigna unguiculata subsp. unguiculata var. unguiculata cultivar group Unguiculata							NA	NA	NA	Advanced/improved cultivar	seed
C1001056A7	USDA	PI 579154	TVu 489														yes		USA	United States of America	North America	Northern America	Vigna unguiculata subsp. unguiculata var. unguiculata cultivar group Unguiculata							NA	NA	NA	Advanced/improved cultivar	seed
C1001008C1	AGG	AGG 84816 COWP	TVu 493	UQ20Vu10383-1	UQ20Vu10383												yes		USA	United States of America	North America	Northern America	Vigna unguiculata subsp. unguiculata							NA	NA	NA	Breeding line	leaf
C1001056D7	USDA	PI 579157	TVu 493														no		USA	United States of America	North America	Northern America	Vigna unguiculata subsp. unguiculata var. unguiculata cultivar group Unguiculata							NA	NA	NA	Advanced/improved cultivar	seed
C1001056F7	USDA	PI 579159	TVu 496														yes		USA	United States of America	North America	Northern America	Vigna unguiculata subsp. unguiculata var. unguiculata cultivar group Unguiculata							NA	NA	NA	Advanced/improved cultivar	seed
C1001056G7	USDA	PI 579160	TVu 497														no		USA	United States of America	North America	Northern America	Vigna unguiculata subsp. unguiculata var. unguiculata cultivar group Unguiculata							NA	NA	NA	Advanced/improved cultivar	seed
C1001056A8	USDA	PI 579162	TVu 501														yes		USA	United States of America	North America	Northern America	Vigna unguiculata subsp. unguiculata var. unguiculata cultivar group Unguiculata							NA	NA	NA	Advanced/improved cultivar	seed
C1001056H8	USDA	PI 579170	TVu 510														yes		USA	United States of America	North America	Northern America	Vigna unguiculata subsp. unguiculata var. unguiculata cultivar group Unguiculata							NA	NA	NA	Advanced/improved cultivar	seed
C1001056A9	USDA	PI 579171	TVu 511														yes		USA	United States of America	North America	Northern America	Vigna unguiculata subsp. unguiculata var. unguiculata cultivar group Unguiculata							NA	NA	NA	Advanced/improved cultivar	seed
C1001142H3	AGG	AGG 81257 COWP	TVu 512	UQ20Vu10298-1	UQ20Vu10298												yes		USA	United States of America	North America	Northern America	Vigna unguiculata subsp. unguiculata							NA	NA	NA	Breeding line	leaf
C1001056B9	USDA	PI 579172	TVu 513														yes		USA	United States of America	North America	Northern America	Vigna unguiculata subsp. unguiculata var. unguiculata cultivar group Unguiculata							NA	NA	NA	Advanced/improved cultivar	seed
C1001056C9	USDA	PI 579173	TVu 514														yes		USA	United States of America	North America	Northern America	Vigna unguiculata subsp. unguiculata var. unguiculata cultivar group Unguiculata							NA	NA	NA	Advanced/improved cultivar	seed
C1001056H9	USDA	PI 579178	TVu 522														yes		USA	United States of America	North America	Northern America	Vigna unguiculata subsp. unguiculata var. unguiculata cultivar group Unguiculata							NA	NA	NA	Advanced/improved cultivar	seed
C1001056A10	USDA	PI 579179	TVu 523														no		USA	United States of America	North America	Northern America	Vigna unguiculata subsp. unguiculata var. unguiculata cultivar group Unguiculata							NA	NA	NA	Advanced/improved cultivar	seed
C1001056B10	USDA	PI 579180	TVu 524														yes		USA	United States of America	North America	Northern America	Vigna unguiculata subsp. unguiculata var. unguiculata cultivar group Unguiculata							NA	NA	NA	Advanced/improved cultivar	seed
C1001056C10	USDA	PI 579181	TVu 525														yes		USA	United States of America	North America	Northern America	Vigna unguiculata subsp. unguiculata var. unguiculata cultivar group Unguiculata							NA	NA	NA	Advanced/improved cultivar	seed
C1001007A12	AGG	AGG 84819 COWP	TVu 565	UQ20Vu10386-1	UQ20Vu10386												no		USA	United States of America	North America	Northern America	Vigna unguiculata subsp. unguiculata							NA	NA	NA	Breeding line	leaf
C1001092E9	USDA	PI 583520	TVu 565														no		USA	United States of America	North America	Northern America	Vigna unguiculata subsp. unguiculata var. unguiculata cultivar group Unguiculata							NA	NA	NA	Landrace/Traditional Cultivar	seed
C1001009A7	AGG	AGG 84820 COWP	TVu 580	UQ20Vu10387-1	UQ20Vu10387												yes		USA	United States of America	North America	Northern America	Vigna unguiculata subsp. unguiculata							NA	NA	NA	Breeding line	leaf
C1001065D2	USDA	PI 580098	TVu 6316														yes		USA	United States of America	North America	Northern America	Vigna unguiculata subsp. unguiculata var. unguiculata cultivar group Unguiculata							NA	NA	NA	Landrace/Traditional Cultivar	seed
C1001065H2	USDA	PI 580102	TVu 6338														yes		USA	United States of America	North America	Northern America	Vigna unguiculata subsp. unguiculata var. unguiculata cultivar group Unguiculata							NA	NA	NA	Landrace/Traditional Cultivar	seed
C1001065F3	USDA	PI 580108	TVu 6346														yes		USA	United States of America	North America	Northern America	Vigna unguiculata subsp. unguiculata var. unguiculata cultivar group Unguiculata							NA	NA	NA	Landrace/Traditional Cultivar	seed
C1001065G3	USDA	PI 580109	TVu 6347														yes		USA	United States of America	North America	Northern America	Vigna unguiculata subsp. unguiculata var. unguiculata cultivar group Unguiculata							NA	NA	NA	Landrace/Traditional Cultivar	seed
C1001065H3	USDA	PI 580110	TVu 6349														yes		USA	United States of America	North America	Northern America	Vigna unguiculata subsp. unguiculata var. unguiculata cultivar group Unguiculata							NA	NA	NA	Landrace/Traditional Cultivar	seed
C1001065A4	USDA	PI 580111	TVu 6350														yes		USA	United States of America	North America	Northern America	Vigna unguiculata subsp. unguiculata var. unguiculata cultivar group Unguiculata							NA	NA	NA	Landrace/Traditional Cultivar	seed
C1001065D4	USDA	PI 580114	TVu 6353														yes		USA	United States of America	North America	Northern America	Vigna unguiculata subsp. unguiculata var. unguiculata cultivar group Unguiculata							NA	NA	NA	Landrace/Traditional Cultivar	seed
C1001065F4	USDA	PI 580116	TVu 6359														yes		USA	United States of America	North America	Northern America	Vigna unguiculata subsp. unguiculata var. unguiculata cultivar group Unguiculata							NA	NA	NA	Landrace/Traditional Cultivar	seed
C1001065G4	USDA	PI 580117	TVu 6361														no		USA	United States of America	North America	Northern America	Vigna unguiculata subsp. unguiculata var. unguiculata cultivar group Unguiculata							NA	NA	NA	Landrace/Traditional Cultivar	seed
C1001092B4	USDA	PI 583275	TVu 6454														yes		USA	United States of America	North America	Northern America	Vigna unguiculata subsp. unguiculata var. unguiculata cultivar group Unguiculata							NA	NA	NA	Landrace/Traditional Cultivar	seed
C1001066G9	USDA	PI 580130	TVu 6456														yes		USA	United States of America	North America	Northern America	Vigna unguiculata subsp. unguiculata var. unguiculata cultivar group Unguiculata							NA	NA	NA	Landrace/Traditional Cultivar	seed
C1001066E10	USDA	PI 580136	TVu 6480														yes		USA	United States of America	North America	Northern America	Vigna unguiculata subsp. unguiculata var. unguiculata cultivar group Unguiculata							NA	NA	NA	Landrace/Traditional Cultivar	seed
C1001060C1	USDA	PI 580148	TVu 6503														yes		USA	United States of America	North America	Northern America	Vigna unguiculata subsp. unguiculata							NA	NA	NA	Landrace/Traditional Cultivar	seed
C1001060D1	USDA	PI 580149	TVu 6504														yes		USA	United States of America	North America	Northern America	Vigna unguiculata subsp. unguiculata							NA	NA	NA	Landrace/Traditional Cultivar	seed
C1001060E1	USDA	PI 580150	TVu 6508														yes		USA	United States of America	North America	Northern America	Vigna unguiculata subsp. unguiculata							NA	NA	NA	Landrace/Traditional Cultivar	seed
C1001060F1	USDA	PI 580151	TVu 6509														yes		USA	United States of America	North America	Northern America	Vigna unguiculata subsp. unguiculata							NA	NA	NA	Landrace/Traditional Cultivar	seed
C1001060G1	USDA	PI 580152	TVu 6510														yes		USA	United States of America	North America	Northern America	Vigna unguiculata subsp. unguiculata							NA	NA	NA	Landrace/Traditional Cultivar	seed
C1001010A4	AGG	AGG 84824 COWP	TVu 697	UQ20Vu10391-1	UQ20Vu10391												no		USA	United States of America	North America	Northern America	Vigna unguiculata subsp. unguiculata							NA	NA	NA	Breeding line	leaf
C1001091A3	USDA	PI 598339	TVu 697														no		USA	United States of America	North America	Northern America	Vigna unguiculata subsp. unguiculata var. unguiculata cultivar group Unguiculata							NA	NA	NA	Landrace/Traditional Cultivar	seed
C1001092A10	USDA	PI 583524	TVu 698														yes		USA	United States of America	North America	Northern America	Vigna unguiculata subsp. unguiculata var. unguiculata cultivar group Unguiculata							NA	NA	NA	Landrace/Traditional Cultivar	seed
C1001004E2	AGG	AGG 84825 COWP	TVu 707	UQ20Vu10392-1	UQ20Vu10392												yes		USA	United States of America	North America	Northern America	Vigna unguiculata subsp. unguiculata							NA	NA	NA	Breeding line	leaf
C1001091H2	USDA	PI 598338	TVu 707														yes		USA	United States of America	North America	Northern America	Vigna unguiculata subsp. unguiculata var. unguiculata cultivar group Unguiculata							NA	NA	NA	Landrace/Traditional Cultivar	seed
C1001061G3	USDA	PI 580271	TVu 7072														yes		USA	United States of America	North America	Northern America	Vigna unguiculata subsp. unguiculata var. unguiculata cultivar group Unguiculata							NA	NA	NA	Landrace/Traditional Cultivar	seed
C1001006E8	AGG	AGG 84826 COWP	TVu 709	UQ20Vu10393-1	UQ20Vu10393												yes		USA	United States of America	North America	Northern America	Vigna unguiculata subsp. unguiculata							NA	NA	NA	Breeding line	leaf
C1001092C10	USDA	PI 583526	TVu 709														yes		USA	United States of America	North America	Northern America	Vigna unguiculata subsp. unguiculata var. unguiculata cultivar group Unguiculata							NA	NA	NA	Landrace/Traditional Cultivar	seed
C1001061A6	USDA	PI 580290	TVu 7127														no		USA	United States of America	North America	Northern America	Vigna unguiculata subsp. unguiculata var. unguiculata cultivar group Unguiculata							NA	NA	NA	Landrace/Traditional Cultivar	seed
C1001061E8	USDA	PI 580310	TVu 7153														no		USA	United States of America	North America	Northern America	Vigna unguiculata subsp. unguiculata var. unguiculata cultivar group Unguiculata							NA	NA	NA	Landrace/Traditional Cultivar	seed
C1001061D9	USDA	PI 580317	TVu 7162														yes		USA	United States of America	North America	Northern America	Vigna unguiculata subsp. unguiculata var. unguiculata cultivar group Unguiculata							NA	NA	NA	Landrace/Traditional Cultivar	seed
C1001061H9	USDA	PI 580321	TVu 7168														no		USA	United States of America	North America	Northern America	Vigna unguiculata subsp. unguiculata var. unguiculata cultivar group Unguiculata							NA	NA	NA	Landrace/Traditional Cultivar	seed
C1001061A10	USDA	PI 580322	TVu 7169														yes		USA	United States of America	North America	Northern America	Vigna unguiculata subsp. unguiculata var. unguiculata cultivar group Unguiculata							NA	NA	NA	Landrace/Traditional Cultivar	seed
C1001061B10	USDA	PI 580323	TVu 7171														yes		USA	United States of America	North America	Northern America	Vigna unguiculata subsp. unguiculata var. unguiculata cultivar group Unguiculata							NA	NA	NA	Landrace/Traditional Cultivar	seed
C1001062G6	USDA	PI 580393	TVu 7288														yes		USA	United States of America	North America	Northern America	Vigna unguiculata subsp. unguiculata var. unguiculata cultivar group Unguiculata							NA	NA	NA	Landrace/Traditional Cultivar	seed
C1001062H6	USDA	PI 580394	TVu 7289														yes		USA	United States of America	North America	Northern America	Vigna unguiculata subsp. unguiculata var. unguiculata cultivar group Unguiculata							NA	NA	NA	Landrace/Traditional Cultivar	seed
C1001062A7	USDA	PI 580395	TVu 7291														yes		USA	United States of America	North America	Northern America	Vigna unguiculata subsp. unguiculata var. unguiculata cultivar group Unguiculata							NA	NA	NA	Landrace/Traditional Cultivar	seed
C1001062B7	USDA	PI 580396	TVu 7292														yes		USA	United States of America	North America	Northern America	Vigna unguiculata subsp. unguiculata var. unguiculata cultivar group Unguiculata							NA	NA	NA	Landrace/Traditional Cultivar	seed
C1001057G10	USDA	PI 579198	TVu 734														yes		USA	United States of America	North America	Northern America	Vigna unguiculata subsp. unguiculata var. unguiculata cultivar group Unguiculata							NA	NA	NA	Advanced/improved cultivar	seed
C1001057H10	USDA	PI 579199	TVu 735														yes		USA	United States of America	North America	Northern America	Vigna unguiculata subsp. unguiculata var. unguiculata cultivar group Unguiculata							NA	NA	NA	Advanced/improved cultivar	seed
C1001057A11	USDA	PI 579200	TVu 740														yes		USA	United States of America	North America	Northern America	Vigna unguiculata subsp. unguiculata var. unguiculata cultivar group Unguiculata							NA	NA	NA	Advanced/improved cultivar	seed
C1001057B11	USDA	PI 579201	TVu 741														yes		USA	United States of America	North America	Northern America	Vigna unguiculata subsp. unguiculata var. unguiculata cultivar group Unguiculata							NA	NA	NA	Advanced/improved cultivar	seed
C1001034F2	USDA	PI 580796	TVu 8381														yes		USA	United States of America	North America	Northern America	Vigna unguiculata subsp. unguiculata var. unguiculata cultivar group Sesquipedalis							NA	NA	NA	Advanced/improved cultivar	seed
C1001009E10	AGG	AGG 317994 COWP	'TVu 8381'	UQ20Vu10766-1	UQ20Vu10766	TVu 8381											no		USA	United States of America	North America	Northern America	Vigna unguiculata subsp. unguiculata var. unguiculata cultivar group Sesquipedalis							NA	NA	NA	Breeding line	leaf
C1001035C7	USDA	PI 307558	UCR 152														yes		USA	United States of America	North America	Northern America	Vigna unguiculata subsp. unguiculata var. unguiculata cultivar group Unguiculata			Georgia				NA	NA	NA	Unknown	seed
C1001010F3	AGG	AGG 45591 COWP	'UCR 152'	UQ20Vu10141-1	UQ20Vu10141	UCR 152											yes		USA	United States of America	North America	Northern America	Vigna unguiculata subsp. unguiculata		02/09/1965		Georgia			NA	NA	NA	Landrace/Traditional Cultivar	leaf
C1001086A5	USDA	PI 582942	UCR 354														yes		USA	United States of America	North America	Northern America	Vigna unguiculata subsp. unguiculata var. unguiculata cultivar group Unguiculata	PRI		Puerto Rico				NA	NA	NA	Landrace/Traditional Cultivar	seed
C1001003C12	AGG	AGG 323945 COWP	UCR CC-36	UQ20Vu10791-1	UQ20Vu10791												yes		USA	United States of America	North America	Northern America	Vigna unguiculata							NA	NA	NA	Breeding line	leaf
C1001034H3	USDA	PI 582919	US 566														yes		USA	United States of America	North America	Northern America	Vigna unguiculata subsp. unguiculata var. unguiculata cultivar group Sesquipedalis			South Carolina				NA	NA	NA	Breeding line	seed
C1001099G8	USDA	PI 664531	US-1136														yes		USA	United States of America	North America	Northern America	Vigna unguiculata subsp. unguiculata var. unguiculata cultivar group Unguiculata			South Carolina				NA	NA	NA	Unknown	seed
C1001099E8	USDA	PI 664529	US-311														yes		USA	United States of America	North America	Northern America	Vigna unguiculata subsp. unguiculata var. unguiculata cultivar group Unguiculata			South Carolina				NA	NA	NA	Breeding line	seed
C1001099F8	USDA	PI 664530	US-427														yes		USA	United States of America	North America	Northern America	Vigna unguiculata subsp. unguiculata var. unguiculata cultivar group Unguiculata			South Carolina				NA	NA	NA	Breeding line	seed
C1001028H7	USDA	PI 535810	US-432														yes		USA	United States of America	North America	Northern America	Vigna unguiculata			South Carolina				NA	NA	NA	Breeding line	seed
C1001034A4	USDA	PI 586964	US-568														yes		USA	United States of America	North America	Northern America	Vigna unguiculata subsp. unguiculata var. unguiculata cultivar group Sesquipedalis			South Carolina				NA	NA	NA	Breeding line	seed
C1001009C2	AGG	AGG 322983 COWP	'Uus Mu:n'	UQ20Vu10787-1	UQ20Vu10787	Uus Mu:n											yes		USA	United States of America	North America	Northern America	Vigna unguiculata subsp. unguiculata				Arizona		Tohono Oodham Tribe, Sonora Desert, Arizona.	NA	NA	NA	Unknown	leaf
C1001110H11	IITA	TVu-497	V 155	TVu 497	V 155	PI 579160	Grif 1998	UCR2959									yes		USA	United States of America	North America	Northern America	Vigna unguiculata	USA		3900 Road, Dearing, Montgomery County, KS 67340, United States of America				37.0902	-95.7129	259	Landrace/Traditional Cultivar	seed
C1001110E11	IITA	TVu-488	V 34-2	TVu 488	V 34-2	PI 579153	Grif 1991	UCR 2952									yes		USA	United States of America	North America	Northern America	Vigna unguiculata	USA		3900 Road, Dearing, Montgomery County, KS 67340, United States of America				37.0902	-95.7129	259	Landrace/Traditional Cultivar	seed
C1001134G4	IIAM	4709	Var. 14	Vu470	C_470												yes	Estados unidos	USA	United States of America	North America	Northern America	Vigna unguiculata							NA	NA	NA	Landrace/Traditional Cultivar	leaf
C1001134D2	IIAM	4646	Var. 16	Vu407	C_407												yes	Estados unidos	USA	United States of America	North America	Northern America	Vigna unguiculata							NA	NA	NA	Landrace/Traditional Cultivar	leaf
C1001134C2	IIAM	4644	Var. 7	Vu405	C_405												yes	Estados unidos	USA	United States of America	North America	Northern America	Vigna unguiculata							NA	NA	NA	Landrace/Traditional Cultivar	leaf
C1001110H10	IITA	TVu-470	VARIEGATED A	TVu 470	VARIEGATED A	PI 579137	Grif 1975	UCR 2938									yes		USA	United States of America	North America	Northern America	Vigna unguiculata	USA		3900 Road, Dearing, Montgomery County, KS 67340, United States of America				37.0902	-95.7129	259	Landrace/Traditional Cultivar	seed
C1001110A11	IITA	TVu-471	VARIEGATED C	TVu 471	VARIEGATED C												yes		USA	United States of America	North America	Northern America	Vigna unguiculata	USA		3900 Road, Dearing, Montgomery County, KS 67340, United States of America				37.0902	-95.7129	259	Landrace/Traditional Cultivar	seed
C1001110B11	IITA	TVu-472	VARIEGATED D	TVu 472	VARIEGATED D	PI 579138	Grif 1976	UCR 2939									yes		USA	United States of America	North America	Northern America	Vigna unguiculata	USA		3900 Road, Dearing, Montgomery County, KS 67340, United States of America				37.0902	-95.7129	259	Landrace/Traditional Cultivar	seed
C1001031D4	USDA	PI 663142	VB 63-41-50														yes		USA	United States of America	North America	Northern America	Vigna unguiculata			Arkansas				NA	NA	NA	Unknown	seed
C1001030A2	USDA	PI 663029	VICTOR														no		USA	United States of America	North America	Northern America	Vigna unguiculata			Georgia				NA	NA	NA	Unknown	seed
C1001030H11	USDA	PI 663108	VICTOR														yes		USA	United States of America	North America	Northern America	Vigna unguiculata			Georgia				NA	NA	NA	Unknown	seed
C1001110C7	IITA	TVu-315	VICTOR K 798 C	TVu 315	VICTOR K 798 C												yes		USA	United States of America	North America	Northern America	Vigna unguiculata	USA		3900 Road, Dearing, Montgomery County, KS 67340, United States of America				37.0902	-95.7129	259	Breeding line	seed
C1001030H5	USDA	PI 663060	VICTOR K798														yes		USA	United States of America	North America	Northern America	Vigna unguiculata			Georgia				NA	NA	NA	Unknown	seed
C1001030H4	USDA	PI 663052	VIRGINIA BLACKEYE														yes		USA	United States of America	North America	Northern America	Vigna unguiculata			Georgia				NA	NA	NA	Unknown	seed
C1001110E1	IITA	TVu-30	W 112	TVu 30	PI 578924	Grif 1757	UCR 3946	W 112									yes		USA	United States of America	North America	Northern America	Vigna unguiculata	USA		3900 Road, Dearing, Montgomery County, KS 67340, United States of America				37.0902	-95.7129	259	Breeding line	seed
C1001029B12	USDA	PI 663016	WHIPPOORWILL														yes		USA	United States of America	North America	Northern America	Vigna unguiculata			Georgia				NA	NA	NA	Unknown	seed
C1001007B9	AGG	AGG 45589 COWP	'Whippoorwill'	UQ20Vu10139-1	UQ20Vu10139	Whippoorwill											yes		USA	United States of America	North America	Northern America	Vigna unguiculata subsp. unguiculata		05/11/1963					NA	NA	NA	Breeding line	leaf
C1001002D10	AGG	AGG 306428 COWP	'White Beans'	UQ20Vu10617-1	UQ20Vu10617	White Beans											yes		USA	United States of America	North America	Northern America	Vigna unguiculata subsp. unguiculata							NA	NA	NA	Unknown	leaf
C1001031H3	USDA	PI 663138	WHITE BROWNEYE														yes		USA	United States of America	North America	Northern America	Vigna unguiculata			Georgia				NA	NA	NA	Unknown	seed
C1001099D8	USDA	PI 664528	'WhiteAcre-DG'														yes		USA	United States of America	North America	Northern America	Vigna unguiculata subsp. unguiculata var. unguiculata cultivar group Unguiculata			South Carolina				NA	NA	NA	Advanced/improved cultivar	seed	Green and white - used green
C1001030A5	USDA	PI 663053	WOOD GRIT														yes		USA	United States of America	North America	Northern America	Vigna unguiculata			Georgia				NA	NA	NA	Unknown	seed
C1001030C4	USDA	PI 663047	WOOD SUMPTUOUS														yes		USA	United States of America	North America	Northern America	Vigna unguiculata			Georgia				NA	NA	NA	Unknown	seed
C1001028C11	USDA	PI 592374	ZIPPER CREAM														yes		USA	United States of America	North America	Northern America	Vigna unguiculata			Florida				NA	NA	NA	Unknown	seed
C1001099C8	USDA	PI 664527	'ZipperCream-GC'														yes		USA	United States of America	North America	Northern America	Vigna unguiculata subsp. unguiculata var. unguiculata cultivar group Unguiculata			South Carolina				NA	NA	NA	Advanced/improved cultivar	seed
C1001113E5	IITA	TVu-1152		TVu 1152													yes		USA	United States of America	North America	Northern America	Vigna unguiculata	USA		3900 Road, Dearing, Montgomery County, KS 67340, United States of America				37.0902	-95.7129	259	Landrace/Traditional Cultivar	seed
C1001102H5	IITA	TVu-7153		TVu 7153	PI 580310												yes		USA	United States of America	North America	Northern America	Vigna unguiculata	USA		3900 Road, Dearing, Montgomery County, KS 67340, United States of America				37.0902	-95.7129	259	Landrace/Traditional Cultivar	seed
C1001069E11	UCR	1393-1-2-3(-)															yes		USA	United States of America	North America	Northern America	Vigna unguiculata			California				NA	NA	NA	Breeding line	seed
C1001069G11	UCR	524-B															yes		USA	United States of America	North America	Northern America	Vigna unguiculata			California				NA	NA	NA	Breeding line	seed
C1001074A1	UCR	CB27															yes		USA	United States of America	North America	Northern America	Vigna unguiculata			California				NA	NA	NA	Breeding line	seed
C1001074B1	UCR	CB3															yes		USA	United States of America	North America	Northern America	Vigna unguiculata			California				NA	NA	NA	Breeding line	seed
C1001099A4	UCR	CB46															yes		USA	United States of America	North America	Northern America	Vigna unguiculata			California				NA	NA	NA	Breeding line	seed
C1001074D1	UCR	CB50															yes		USA	United States of America	North America	Northern America	Vigna unguiculata			California				NA	NA	NA	Breeding line	seed
C1001074C1	UCR	CB5-2															yes		USA	United States of America	North America	Northern America	Vigna unguiculata			California				NA	NA	NA	Breeding line	seed
C1001074E1	UCR	CC-110-1															yes		USA	United States of America	North America	Northern America	Vigna unguiculata			California				NA	NA	NA	Breeding line	seed
C1001074G1	UCR	CC-85-2															yes		USA	United States of America	North America	Northern America	Vigna unguiculata			California				NA	NA	NA	Breeding line	seed
C1001074C2	UCR	Early Scarlet															yes		USA	United States of America	North America	Northern America	Vigna unguiculata			Arkansas				NA	NA	NA	Breeding line	seed
C1001074D4	UCR	Iron Clay															yes		USA	United States of America	North America	Northern America	Vigna unguiculata			Mississippi				NA	NA	NA	Breeding line	seed
C1001074C9	UCR	Lyg 321-2															yes		USA	United States of America	North America	Northern America	Vigna unguiculata			California				NA	NA	NA	Breeding line	seed
C1001039A6	USDA	PI 427221															yes		USA	United States of America	North America	Northern America	Vigna unguiculata subsp. unguiculata var. unguiculata cultivar group Unguiculata							NA	NA	NA	Unknown	seed	Mixed seed - brown
C1001039B6	USDA	PI 427222															yes		USA	United States of America	North America	Northern America	Vigna unguiculata subsp. unguiculata var. unguiculata cultivar group Unguiculata							NA	NA	NA	Unknown	seed
C1001044D10	USDA	PI 471600															yes		USA	United States of America	North America	Northern America	Vigna unguiculata subsp. unguiculata var. unguiculata cultivar group Unguiculata							NA	NA	NA	Unknown	seed
C1001065D10	LAN	PI 186386	NEW ERA	186386													yes		URY	Uruguay	South America	Southern America	Vigna unguiculata subsp. unguiculata var. unguiculata cultivar group Unguiculata							NA	NA	NA	Unknown	seed
C1001038B5	USDA	PI 186386	NEW ERA														yes		URY	Uruguay	South America	Southern America	Vigna unguiculata							NA	NA	NA	Unknown	seed
C1001113A10	IITA	TVu-1416	PI 186386	TVu 1416	PI 186386												yes		URY	Uruguay	South America	Southern America	Vigna unguiculata	URY		Tacuarembó				-32.5228	-55.7658	82	Landrace/Traditional Cultivar	seed
C1001051A1	USDA	PI 579521	TVu 1416														no		URY	Uruguay	South America	Southern America	Vigna unguiculata subsp. unguiculata var. unguiculata cultivar group Unguiculata							NA	NA	NA	Advanced/improved cultivar	seed
C1001065D8	LAN	PI 487472	2771	487472													yes		VEN	Venezuela	South America	Southern America	Vigna unguiculata			San Carlos				NA	NA	NA	Unknown	seed
C1001026D11	USDA	PI 487472	2771														no		VEN	Venezuela	South America	Southern America	Vigna unguiculata			D.M. Garrido home. San Carlos de Rio Negro, T.F.Amazonas				NA	NA	NA	Advanced/improved cultivar	seed
C1001065E8	LAN	PI 487473	2778	487473													yes		VEN	Venezuela	South America	Southern America	Vigna unguiculata			R. Melqueiro				NA	NA	NA	Unknown	seed
C1001026E11	USDA	PI 487473	2778														no		VEN	Venezuela	South America	Southern America	Vigna unguiculata			R.Melqueiro plot, SE of San Carlos-Solano Rd, S. Carlos de R io Negro, T.F.A				NA	NA	NA	Advanced/improved cultivar	seed
C1001065F8	LAN	PI 487474	2908	487474													no		VEN	Venezuela	South America	Southern America	Vigna unguiculata			Manquiniro				NA	NA	NA	Unknown	seed
C1001026F11	USDA	PI 487474	2908														yes		VEN	Venezuela	South America	Southern America	Vigna unguiculata			Pedro Maquiniro home, main road end of airport, San Carlos d e Rio Negro				NA	NA	NA	Advanced/improved cultivar	seed
C1001102E4	IITA	TVu-7070	ARAUCA	TVu 7070	PI 580270	Grif 3154	UCR 4509										yes		VEN	Venezuela	South America	Southern America	Vigna unguiculata	VEN		Parroquia Pijiguaos, Cedeño Municipality				6.42375	-66.5897	93	Landrace/Traditional Cultivar	seed
C1001008B5	AGG	AGG 25313 COWP	'Arauca'	UQ20Vu10042-1	UQ20Vu10042	Arauca											yes		VEN	Venezuela	South America	Southern America	Vigna unguiculata subsp. unguiculata							NA	NA	NA	Breeding line	leaf
C1001102D4	IITA	TVu-7069	CARABOBO	TVu 7069	CARABOBO	PI 580269											yes		VEN	Venezuela	South America	Southern America	Vigna unguiculata	VEN		Parroquia Pijiguaos, Cedeño Municipality				6.42375	-66.5897	93	Landrace/Traditional Cultivar	seed
C1001007B12	AGG	AGG 306395 COWP	'I 7'	UQ20Vu10584-1	UQ20Vu10584	I 7											yes		VEN	Venezuela	South America	Southern America	Vigna unguiculata subsp. unguiculata							NA	NA	NA	Unknown	leaf
C1001004B7	AGG	AGG 306416 COWP	'Negro cosi'	UQ20Vu10605-1	UQ20Vu10605	Negro cosi											yes		VEN	Venezuela	South America	Southern America	Vigna unguiculata subsp. unguiculata							NA	NA	NA	Unknown	leaf
C1001061E3	USDA	PI 580269	TVu 7069														no		VEN	Venezuela	South America	Southern America	Vigna unguiculata subsp. unguiculata var. unguiculata cultivar group Unguiculata							NA	NA	NA	Landrace/Traditional Cultivar	seed
C1001061F3	USDA	PI 580270	TVu 7070														no		VEN	Venezuela	South America	Southern America	Vigna unguiculata subsp. unguiculata var. unguiculata cultivar group Unguiculata							NA	NA	NA	Landrace/Traditional Cultivar	seed
C1001109A9	IITA	TVu-2009	LOBIA-I- SEFADE	TVu 2009	LOBIA-I- SEFADE												yes		AFG	Afghanistan	Asia	Central Asia	Vigna unguiculata	ARG		Ruta Provincial 1, Departamento Caleu Caleu, Municipio de Jacinto Aráuz				-38.4161	-63.6167	123	Landrace/Traditional Cultivar	seed
C1001102A7	IITA	TVu-7211	108-CP	TVu 7211	108-CP	PI 580347											yes		AFG	Afghanistan	Asia	Central Asia	Vigna unguiculata	AFG		Nawur				33.9391	67.71	3528	Landrace/Traditional Cultivar	seed
C1001102B7	IITA	TVu-7229	442-CP	TVu 7229	442-CP												yes		AFG	Afghanistan	Asia	Central Asia	Vigna unguiculata	AFG		Nawur				33.9391	67.71	3528	Landrace/Traditional Cultivar	seed
C1001109E4	IITA	TVu-1651	LOBIA-SURKH	TVu 1651	LOBIA-SURKH	PI 220210	UCR 7	UCR 4064	169	Grif 2508							yes		AFG	Afghanistan	Asia	Central Asia	Vigna unguiculata	PRI		99 Calle Hoyo Frio, Jayuya, PR 00664				18.2208	-66.5901	544	Landrace/Traditional Cultivar	seed
C1001109H2	IITA	TVu-1569	PI 211109	TVu 1569	PI 211109												yes		AFG	Afghanistan	Asia	Central Asia	Vigna unguiculata	PRI		99 Calle Hoyo Frio, Jayuya, PR 00664				18.2208	-66.5901	544	Landrace/Traditional Cultivar	seed
C1001109F4	IITA	TVu-1656	PI 251222	TVu 1656	PI 251222	K734	Grif 2511	UCR 12	UCR 4066								yes		AFG	Afghanistan	Asia	Central Asia	Vigna unguiculata	GHA		Trofwi, Atebubu-Amantin Municipal District				7.94653	-1.02319	128	Landrace/Traditional Cultivar	seed
C1001068E8	USDA	PI 580958	TVu 11589														yes		AFG	Afghanistan	Asia	Central Asia	Vigna unguiculata subsp. unguiculata var. unguiculata cultivar group Unguiculata							NA	NA	NA	Landrace/Traditional Cultivar	seed
C1001068F8	USDA	PI 580959	TVu 11590														yes		AFG	Afghanistan	Asia	Central Asia	Vigna unguiculata subsp. unguiculata var. unguiculata cultivar group Unguiculata							NA	NA	NA	Landrace/Traditional Cultivar	seed
C1001047D10	USDA	PI 579502	TVu 1378														yes		AFG	Afghanistan	Asia	Central Asia	Vigna unguiculata subsp. unguiculata var. unguiculata cultivar group Unguiculata							NA	NA	NA	Advanced/improved cultivar	seed
C1001051C1	USDA	PI 579523	TVu 1419														yes		AFG	Afghanistan	Asia	Central Asia	Vigna unguiculata subsp. unguiculata var. unguiculata cultivar group Unguiculata							NA	NA	NA	Advanced/improved cultivar	seed
C1001058H3	USDA	PI 579915	TVu 2381														yes		AFG	Afghanistan	Asia	Central Asia	Vigna unguiculata subsp. unguiculata var. unguiculata cultivar group Unguiculata							NA	NA	NA	Landrace/Traditional Cultivar	seed
C1001058A4	USDA	PI 579916	TVu 2382														yes		AFG	Afghanistan	Asia	Central Asia	Vigna unguiculata subsp. unguiculata var. unguiculata cultivar group Unguiculata							NA	NA	NA	Landrace/Traditional Cultivar	seed
C1001058C4	USDA	PI 579918	TVu 2390														yes		AFG	Afghanistan	Asia	Central Asia	Vigna unguiculata subsp. unguiculata var. unguiculata cultivar group Unguiculata							NA	NA	NA	Landrace/Traditional Cultivar	seed
C1001058D4	USDA	PI 579919	TVu 2391														yes		AFG	Afghanistan	Asia	Central Asia	Vigna unguiculata subsp. unguiculata var. unguiculata cultivar group Unguiculata							NA	NA	NA	Landrace/Traditional Cultivar	seed
C1001066H10	USDA	PI 580139	TVu 6487														yes		AFG	Afghanistan	Asia	Central Asia	Vigna unguiculata subsp. unguiculata var. unguiculata cultivar group Unguiculata							NA	NA	NA	Landrace/Traditional Cultivar	seed
C1001060A2	USDA	PI 580154	TVu 6535														yes		AFG	Afghanistan	Asia	Central Asia	Vigna unguiculata subsp. unguiculata							NA	NA	NA	Landrace/Traditional Cultivar	seed
C1001062B1	USDA	PI 580345	TVu 7205														yes		AFG	Afghanistan	Asia	Central Asia	Vigna unguiculata subsp. unguiculata var. unguiculata cultivar group Unguiculata							NA	NA	NA	Landrace/Traditional Cultivar	seed
C1001062C1	USDA	PI 580346	TVu 7208														yes		AFG	Afghanistan	Asia	Central Asia	Vigna unguiculata subsp. unguiculata var. unguiculata cultivar group Unguiculata							NA	NA	NA	Landrace/Traditional Cultivar	seed
C1001062D1	USDA	PI 580347	TVu 7211														no		AFG	Afghanistan	Asia	Central Asia	Vigna unguiculata subsp. unguiculata var. unguiculata cultivar group Unguiculata							NA	NA	NA	Landrace/Traditional Cultivar	seed
C1001062E1	USDA	PI 580348	TVu 7212														yes		AFG	Afghanistan	Asia	Central Asia	Vigna unguiculata subsp. unguiculata var. unguiculata cultivar group Unguiculata							NA	NA	NA	Landrace/Traditional Cultivar	seed
C1001062F1	USDA	PI 580349	TVu 7213														yes		AFG	Afghanistan	Asia	Central Asia	Vigna unguiculata subsp. unguiculata var. unguiculata cultivar group Unguiculata							NA	NA	NA	Landrace/Traditional Cultivar	seed
C1001062G1	USDA	PI 580350	TVu 7214														yes		AFG	Afghanistan	Asia	Central Asia	Vigna unguiculata subsp. unguiculata var. unguiculata cultivar group Unguiculata							NA	NA	NA	Landrace/Traditional Cultivar	seed
C1001062H1	USDA	PI 580351	TVu 7215														yes		AFG	Afghanistan	Asia	Central Asia	Vigna unguiculata subsp. unguiculata var. unguiculata cultivar group Unguiculata							NA	NA	NA	Landrace/Traditional Cultivar	seed
C1001062A2	USDA	PI 580352	TVu 7216														yes		AFG	Afghanistan	Asia	Central Asia	Vigna unguiculata subsp. unguiculata var. unguiculata cultivar group Unguiculata							NA	NA	NA	Landrace/Traditional Cultivar	seed
C1001062B2	USDA	PI 580353	TVu 7217														yes		AFG	Afghanistan	Asia	Central Asia	Vigna unguiculata subsp. unguiculata var. unguiculata cultivar group Unguiculata							NA	NA	NA	Landrace/Traditional Cultivar	seed
C1001062C2	USDA	PI 580354	TVu 7218														yes		AFG	Afghanistan	Asia	Central Asia	Vigna unguiculata subsp. unguiculata var. unguiculata cultivar group Unguiculata							NA	NA	NA	Landrace/Traditional Cultivar	seed
C1001062D2	USDA	PI 580355	TVu 7219														yes		AFG	Afghanistan	Asia	Central Asia	Vigna unguiculata subsp. unguiculata var. unguiculata cultivar group Unguiculata							NA	NA	NA	Landrace/Traditional Cultivar	seed
C1001062E2	USDA	PI 580356	TVu 7220														yes		AFG	Afghanistan	Asia	Central Asia	Vigna unguiculata subsp. unguiculata var. unguiculata cultivar group Unguiculata							NA	NA	NA	Landrace/Traditional Cultivar	seed
C1001007C2	AGG	AGG 306371 COWP	'Afganistan local'	UQ20Vu10560-1	UQ20Vu10560	Afghanistan local											yes		AFG	Afghanistan	Asia	Central Asia	Vigna unguiculata subsp. unguiculata							NA	NA	NA	Unknown	leaf
C1001007H2	AGG	AGG 306367 COWP	'Afghanistan local'	UQ20Vu10556-1	UQ20Vu10556	Afghanistan local											yes		AFG	Afghanistan	Asia	Central Asia	Vigna unguiculata subsp. unguiculata							NA	NA	NA	Unknown	leaf
C1001009F2	AGG	AGG 306377 COWP	'Afghanistan local'	UQ20Vu10566-1	UQ20Vu10566	Afghanistan local											yes		AFG	Afghanistan	Asia	Central Asia	Vigna unguiculata subsp. unguiculata							NA	NA	NA	Unknown	leaf
C1001002H3	AGG	AGG 306389 COWP	'Afghanistan local'	UQ20Vu10578-1	UQ20Vu10578	Afghanistan local											yes		AFG	Afghanistan	Asia	Central Asia	Vigna unguiculata subsp. unguiculata							NA	NA	NA	Unknown	leaf
C1001062F2	USDA	PI 580357	TVu 7221														yes		AFG	Afghanistan	Asia	Central Asia	Vigna unguiculata subsp. unguiculata var. unguiculata cultivar group Unguiculata							NA	NA	NA	Landrace/Traditional Cultivar	seed
C1001062G2	USDA	PI 580358	TVu 7223														yes		AFG	Afghanistan	Asia	Central Asia	Vigna unguiculata subsp. unguiculata var. unguiculata cultivar group Unguiculata							NA	NA	NA	Landrace/Traditional Cultivar	seed
C1001062H2	USDA	PI 580359	TVu 7225														yes		AFG	Afghanistan	Asia	Central Asia	Vigna unguiculata subsp. unguiculata var. unguiculata cultivar group Unguiculata							NA	NA	NA	Landrace/Traditional Cultivar	seed
C1001062A3	USDA	PI 580360	TVu 7230														yes		AFG	Afghanistan	Asia	Central Asia	Vigna unguiculata subsp. unguiculata var. unguiculata cultivar group Unguiculata							NA	NA	NA	Landrace/Traditional Cultivar	seed
C1001062B3	USDA	PI 580361	TVu 7231														yes		AFG	Afghanistan	Asia	Central Asia	Vigna unguiculata subsp. unguiculata var. unguiculata cultivar group Unguiculata							NA	NA	NA	Landrace/Traditional Cultivar	seed
C1001062C3	USDA	PI 580362	TVu 7232														yes		AFG	Afghanistan	Asia	Central Asia	Vigna unguiculata subsp. unguiculata var. unguiculata cultivar group Unguiculata							NA	NA	NA	Landrace/Traditional Cultivar	seed
C1001062D3	USDA	PI 580363	TVu 7233														yes		AFG	Afghanistan	Asia	Central Asia	Vigna unguiculata subsp. unguiculata var. unguiculata cultivar group Unguiculata							NA	NA	NA	Landrace/Traditional Cultivar	seed
C1001062E3	USDA	PI 580364	TVu 7234														yes		AFG	Afghanistan	Asia	Central Asia	Vigna unguiculata subsp. unguiculata var. unguiculata cultivar group Unguiculata							NA	NA	NA	Landrace/Traditional Cultivar	seed
C1001062F3	USDA	PI 580365	TVu 7235														yes		AFG	Afghanistan	Asia	Central Asia	Vigna unguiculata subsp. unguiculata var. unguiculata cultivar group Unguiculata							NA	NA	NA	Landrace/Traditional Cultivar	seed
C1001062G3	USDA	PI 580366	TVu 7236														yes		AFG	Afghanistan	Asia	Central Asia	Vigna unguiculata subsp. unguiculata var. unguiculata cultivar group Unguiculata							NA	NA	NA	Landrace/Traditional Cultivar	seed
C1001062H3	USDA	PI 580367	TVu 7238														yes		AFG	Afghanistan	Asia	Central Asia	Vigna unguiculata subsp. unguiculata var. unguiculata cultivar group Unguiculata							NA	NA	NA	Landrace/Traditional Cultivar	seed
C1001062A4	USDA	PI 580368	TVu 7239														yes		AFG	Afghanistan	Asia	Central Asia	Vigna unguiculata subsp. unguiculata var. unguiculata cultivar group Unguiculata							NA	NA	NA	Landrace/Traditional Cultivar	seed
C1001114A2	IITA	TVu-7249	EX TVU 7221	TVu 7249	EX TVu 7221	PI 580374											yes		AFG	Afghanistan	Asia	Central Asia	Vigna unguiculata	AFG		Nawur				33.9391	67.71	3528	Landrace/Traditional Cultivar	seed
C1001062B4	USDA	PI 580369	TVu 7240														yes		AFG	Afghanistan	Asia	Central Asia	Vigna unguiculata subsp. unguiculata var. unguiculata cultivar group Unguiculata							NA	NA	NA	Landrace/Traditional Cultivar	seed
C1001062C4	USDA	PI 580370	TVu 7241														yes		AFG	Afghanistan	Asia	Central Asia	Vigna unguiculata subsp. unguiculata var. unguiculata cultivar group Unguiculata							NA	NA	NA	Landrace/Traditional Cultivar	seed
C1001062D4	USDA	PI 580372	TVu 7246														yes		AFG	Afghanistan	Asia	Central Asia	Vigna unguiculata subsp. unguiculata var. unguiculata cultivar group Unguiculata							NA	NA	NA	Landrace/Traditional Cultivar	seed
C1001062E4	USDA	PI 580373	TVu 7247														yes		AFG	Afghanistan	Asia	Central Asia	Vigna unguiculata subsp. unguiculata var. unguiculata cultivar group Unguiculata							NA	NA	NA	Landrace/Traditional Cultivar	seed
C1001062F4	USDA	PI 580374	TVu 7249														no		AFG	Afghanistan	Asia	Central Asia	Vigna unguiculata subsp. unguiculata var. unguiculata cultivar group Unguiculata							NA	NA	NA	Landrace/Traditional Cultivar	seed
C1001062G4	USDA	PI 580375	TVu 7251														yes		AFG	Afghanistan	Asia	Central Asia	Vigna unguiculata subsp. unguiculata var. unguiculata cultivar group Unguiculata							NA	NA	NA	Landrace/Traditional Cultivar	seed
C1001062H4	USDA	PI 580376	TVu 7252														yes		AFG	Afghanistan	Asia	Central Asia	Vigna unguiculata subsp. unguiculata var. unguiculata cultivar group Unguiculata							NA	NA	NA	Landrace/Traditional Cultivar	seed
C1001026B9	USDA	PI 426229	K-1007														yes		AFG	Afghanistan	Asia	Central Asia	Vigna unguiculata			Kabul				NA	NA	NA	Unknown	seed
C1001026C9	USDA	PI 426230	K-1008														yes		AFG	Afghanistan	Asia	Central Asia	Vigna unguiculata			Kabul				NA	NA	NA	Advanced/improved cultivar	seed
C1001026D9	USDA	PI 426231	K-1038														yes		AFG	Afghanistan	Asia	Central Asia	Vigna unguiculata			Bazaar, Kunduz				NA	NA	NA	Advanced/improved cultivar	seed	Mixed seed - light brown
C1001026E9	USDA	PI 426232	K-1039														yes		AFG	Afghanistan	Asia	Central Asia	Vigna unguiculata			Bazaar, Kunduz				NA	NA	NA	Advanced/improved cultivar	seed
C1001026F9	USDA	PI 426233	K-1083														yes		AFG	Afghanistan	Asia	Central Asia	Vigna unguiculata							NA	NA	NA	Unknown	seed	Mixed seed - black
C1001062A5	USDA	PI 580377	TVu 7255														yes		AFG	Afghanistan	Asia	Central Asia	Vigna unguiculata subsp. unguiculata var. unguiculata cultivar group Unguiculata							NA	NA	NA	Landrace/Traditional Cultivar	seed
C1001062B5	USDA	PI 580378	TVu 7256														yes		AFG	Afghanistan	Asia	Central Asia	Vigna unguiculata subsp. unguiculata var. unguiculata cultivar group Unguiculata							NA	NA	NA	Landrace/Traditional Cultivar	seed
C1001033C7	USDA	PI 220209	LOBIA														yes		AFG	Afghanistan	Asia	Central Asia	Vigna unguiculata subsp. unguiculata var. unguiculata cultivar group Unguiculata			Market, Girishk				NA	NA	NA	Unknown	seed
C1001122B5	IITA	TVu-2010	LOBIA-I- SAFADE	TVu 2010	LOBIA-I- SAFADE	PI 220850	UCR 9	498	UCR 4155	Grif 2702							yes		AFG	Afghanistan	Asia	Central Asia	Vigna unguiculata subsp. unguiculata	AFG		Nawur				33.9391	67.71	3528	Landrace/Traditional Cultivar	seed
C1001033H7	USDA	PI 220850	LOBIA-I-SAFADE														yes		AFG	Afghanistan	Asia	Central Asia	Vigna unguiculata subsp. unguiculata var. unguiculata cultivar group Unguiculata			Mazar-e Sharif. Lat/Lon accurate to city level.				36.7	67.1	457	Unknown	seed
C1001033A8	USDA	PI 220851	LOBIA-I-SAFADE														yes		AFG	Afghanistan	Asia	Central Asia	Vigna unguiculata subsp. unguiculata var. unguiculata cultivar group Unguiculata			Market, Herat. Lat/Lon accurate to city level.				34.3333	62.2	NA	Unknown	seed
C1001033E7	USDA	PI 220847	LOBIA-I-SEFADE														yes		AFG	Afghanistan	Asia	Central Asia	Vigna unguiculata subsp. unguiculata var. unguiculata cultivar group Unguiculata			Pul-i-Khumri, Kataghan				NA	NA	NA	Unknown	seed
C1001033F7	USDA	PI 220848	LOBIA-I-SEFADE														yes		AFG	Afghanistan	Asia	Central Asia	Vigna unguiculata subsp. unguiculata var. unguiculata cultivar group Unguiculata			Kondoz, Market				NA	NA	NA	Unknown	seed
C1001033G7	USDA	PI 220849	LOBIA-I-SURKH														yes		AFG	Afghanistan	Asia	Central Asia	Vigna unguiculata subsp. unguiculata var. unguiculata cultivar group Unguiculata			Market, Kunduz (Qonduz). Lat/Lon accurate to city level.				36.7167	68.8667	NA	Unknown	seed
C1001033D7	USDA	PI 220210	LOBIA-SURKH														no		AFG	Afghanistan	Asia	Central Asia	Vigna unguiculata subsp. unguiculata var. unguiculata cultivar group Unguiculata			Market, Kandahar				NA	NA	NA	Unknown	seed
C1001007C6	AGG	AGG 306402 COWP	'N 899'	UQ20Vu10591-1	UQ20Vu10591	N 899											yes		AFG	Afghanistan	Asia	Central Asia	Vigna unguiculata subsp. unguiculata							NA	NA	NA	Unknown	leaf
C1001122H6	IITA	TVu-2382	PI 211755	TVu 2382	PI 211755	TVu 1419	TVu 1650										yes		AFG	Afghanistan	Asia	Central Asia	Vigna unguiculata subsp. unguiculata	AFG		Nawur				33.9391	67.71	3528	Landrace/Traditional Cultivar	seed
C1001033G5	USDA	PI 211755	TVu 1419	TVu-1419													yes		AFG	Afghanistan	Asia	Central Asia	Vigna unguiculata subsp. unguiculata var. unguiculata cultivar group Unguiculata			Galeh Nau, Herat				NA	NA	NA	Landrace/Traditional Cultivar	seed	Mixed seed - white
C1001033H4	USDA	PI 211109	TVu 1569	TVu-1569													no		AFG	Afghanistan	Asia	Central Asia	Vigna unguiculata subsp. unguiculata var. unguiculata cultivar group Unguiculata			Near Feyzabad (Faizabad), Badakhshan Province. Lat/Lon accurate to city level.				37.1	70.5667	NA	Landrace/Traditional Cultivar	seed
C1001033A5	USDA	PI 211110	TVu 1648	TVu-1648													no		AFG	Afghanistan	Asia	Central Asia	Vigna unguiculata subsp. unguiculata var. unguiculata cultivar group Unguiculata			Market, Kandahar (Qandahar). Lat/Lon accurate to city level.				31.6167	65.7167	NA	Landrace/Traditional Cultivar	seed
C1001033D5	USDA	PI 211642	TVu 1649	TVu-1649													yes		AFG	Afghanistan	Asia	Central Asia	Vigna unguiculata subsp. unguiculata var. unguiculata cultivar group Unguiculata			Helmand, Gereshk (originally listed as Girishk, in Kandahar Province). Lat/Lon accurate to city level.				31.8167	64.5667	NA	Landrace/Traditional Cultivar	seed	Mixed seed - brown
C1001033G11	USDA	PI 251222	TVu 1656														yes		AFG	Afghanistan	Asia	Central Asia	Vigna unguiculata subsp. unguiculata var. unguiculata cultivar group Unguiculata			Gereshk bazaar. Lat/Lon accurate to city level.				31.8167	64.5667	NA	Unknown	seed
C1001033F5	USDA	PI 211754	TVu 1697	TVu-1697													yes		AFG	Afghanistan	Asia	Central Asia	Vigna unguiculata subsp. unguiculata var. unguiculata cultivar group Unguiculata			Balkh, Shibarghan, Mazar-e Sharif. Lat/Lon accurate to city level.				36.7	67.1	NA	Landrace/Traditional Cultivar	seed
C1001033H11	USDA	PI 251233	TVu 1783														yes		AFG	Afghanistan	Asia	Central Asia	Vigna unguiculata subsp. unguiculata var. unguiculata cultivar group Unguiculata			Kandahar bazaar				NA	NA	NA	Unknown	seed
C1001033C5	USDA	PI 211641	TVu 1817	TVu-1817													yes		AFG	Afghanistan	Asia	Central Asia	Vigna unguiculata subsp. unguiculata var. unguiculata cultivar group Unguiculata			Market, Farah, Farah Province				NA	NA	NA	Landrace/Traditional Cultivar	seed
C1001033E5	USDA	PI 211753	TVu 1818	TVu-1818													yes		AFG	Afghanistan	Asia	Central Asia	Vigna unguiculata subsp. unguiculata var. unguiculata cultivar group Unguiculata			Balkh, Market, Mazar-e Sharif. Lat/Lon accurate to city level.				36.7	67.1	NA	Landrace/Traditional Cultivar	seed
C1001033H5	USDA	PI 211756	TVu 1819	TVu-1819													yes		AFG	Afghanistan	Asia	Central Asia	Vigna unguiculata subsp. unguiculata var. unguiculata cultivar group Unguiculata			Market, Herat, Herat Province. Lat/Lon accurate to city level.				34.3333	62.2	NA	Landrace/Traditional Cultivar	seed
C1001033D4	USDA	PI 207527	TVu 1882	TVu-1882													yes		AFG	Afghanistan	Asia	Central Asia	Vigna unguiculata subsp. unguiculata var. unguiculata cultivar group Unguiculata			Market at Kabul. Lat/Lon accurate to city level.				34.5167	69.1833	NA	Landrace/Traditional Cultivar	seed
C1001033B5	USDA	PI 211111	TVu 1952	TVu-1952													yes		AFG	Afghanistan	Asia	Central Asia	Vigna unguiculata subsp. unguiculata var. unguiculata cultivar group Unguiculata			Market Kandahar				NA	NA	NA	Landrace/Traditional Cultivar	seed
C1001033A6	USDA	PI 212635	TVu 2383	TVu-2383													yes		AFG	Afghanistan	Asia	Central Asia	Vigna unguiculata subsp. unguiculata var. unguiculata cultivar group Unguiculata			Market, Jalalabad				34.4167	70.45	NA	Landrace/Traditional Cultivar	seed
C1001096E11	UCR	UCR 162															yes		AFG	Afghanistan	Asia	Central Asia	Vigna unguiculata							NA	NA	NA	Unknown	seed
C1001003G4	AGG	AGG 45577 COWP	Chesh bolboli lubia	UQ20Vu10128-1	UQ20Vu10128												yes		AZE	Azerbaijan	Asia	Western Asia	Vigna unguiculata subsp. unguiculata		01/07/1955		East Azerbaijan		Market, Kalow, Caspian plain. Lat/Lon accurate to city level.	38.7	46.3167	NA	Breeding line	leaf
C1001033F8	USDA	PI 222756	LOBIA														yes		AZE	Azerbaijan	Asia	Western Asia	Vigna unguiculata subsp. unguiculata var. unguiculata cultivar group Unguiculata			Market, Khoy, Azerbaijan				NA	NA	NA	Unknown	seed
C1001033H8	USDA	PI 223420	LOBIA														yes		AZE	Azerbaijan	Asia	Western Asia	Vigna unguiculata subsp. unguiculata var. unguiculata cultivar group Unguiculata			Market, Ardabil, Azerbaijan				NA	NA	1524	Unknown	seed
C1001101C8	IITA	TVu-10407	CHINESE BARBATI	TVu 10407	CHINESE BARBATI	PI 580845											yes		BGD	Bangladesh	Asia	Southern Asia	Vigna unguiculata subsp. unguiculata var. unguiculata cultivar group Sesquipedalis	BGD		Dhaka District, Keraniganj - 1310				23.685	90.3563	6	Landrace/Traditional Cultivar	seed
TOT365	NARO	JP 244395	Col/Cambodia/2011/Nias/CED2011-Cambodia-10-1	244395													yes		KHM	Cambodia	Asia	South Eastern Asia	Vigna unguiculata subsp. unguiculata var. unguiculata cultivar group Unguiculata							10.4327	104.33	1	Weedy	leaf
TOT366	NARO	JP 244396	Col/Cambodia/2011/Nias/CED2011-Cambodia-10-2	244396													yes		KHM	Cambodia	Asia	South Eastern Asia	Vigna unguiculata subsp. unguiculata var. unguiculata cultivar group Unguiculata							10.4326	104.329	1	Weedy	leaf
TOT367	NARO	JP 244404	Col/Cambodia/2011/Nias/CED2011-Cambodia-19	244404													yes		KHM	Cambodia	Asia	South Eastern Asia	Vigna unguiculata							12.6621	107.353	430	Landrace/Traditional Cultivar	leaf
TOT370	NARO	JP 247239	Col/Cambodia/2012/Nias/CED2012C-22-1	247239													yes		KHM	Cambodia	Asia	South Eastern Asia	Vigna unguiculata							13.8207	104.803	60	Weedy	leaf
TOT368	NARO	JP 247213	Col/Cambodia/2012/Nias/CED2012C-3	247213													yes		KHM	Cambodia	Asia	South Eastern Asia	Vigna unguiculata subsp. unguiculata var. unguiculata cultivar group Unguiculata							11.6808	103.423	395	Landrace/Traditional Cultivar	leaf
TOT371	NARO	JP 251271	Col/Cambodia/2013/Nias/CED2013C-10	251271													yes		KHM	Cambodia	Asia	South Eastern Asia	Vigna unguiculata							12.6769	106.141	40	Weedy	leaf
TOT372	NARO	JP 251276	Col/Cambodia/2013/Nias/CED2013C-17	251276													yes		KHM	Cambodia	Asia	South Eastern Asia	Vigna unguiculata subsp. unguiculata var. unguiculata cultivar group Unguiculata							13.5301	105.972	62	Landrace/Traditional Cultivar	leaf
TOT373	NARO	JP 251282	Col/Cambodia/2013/Nias/CED2013C-23	251282													yes		KHM	Cambodia	Asia	South Eastern Asia	Vigna unguiculata							13.5402	105.946	57	Weedy	leaf
TOT375	NARO	JP 251304	Col/Cambodia/2013/Nias/CED2013C-46	251304													yes		KHM	Cambodia	Asia	South Eastern Asia	Vigna unguiculata							13.5996	106.825	125	Landrace/Traditional Cultivar	leaf
TOT376	NARO	JP 251306	Col/Cambodia/2013/Nias/CED2013C-48	251306													yes		KHM	Cambodia	Asia	South Eastern Asia	Vigna unguiculata subsp. unguiculata var. unguiculata cultivar group Unguiculata							13.7359	106.988	315	Landrace/Traditional Cultivar	leaf
TOT377	NARO	JP 251310	Col/Cambodia/2013/Nias/CED2013C-53	251310													yes		KHM	Cambodia	Asia	South Eastern Asia	Vigna unguiculata							13.9935	107.084	112	Landrace/Traditional Cultivar	leaf
TOT378	NARO	JP 252340	Col/Cambodia/2014/Nias/2014C-01	252340													yes		KHM	Cambodia	Asia	South Eastern Asia	Vigna unguiculata							11.4771	104.806	16	Weedy	leaf
TOT381	NARO	JP 252354	Col/Cambodia/2014/Nias/2014C-21	252354													yes		KHM	Cambodia	Asia	South Eastern Asia	Vigna unguiculata							12.7052	102.746	130	Weedy	leaf
TOT382	NARO	JP 252361	Col/Cambodia/2014/Nias/2014C-27	252361													yes		KHM	Cambodia	Asia	South Eastern Asia	Vigna unguiculata							14.2193	103.291	50	Landrace/Traditional Cultivar	leaf
TOT383	NARO	JP 252362	Col/Cambodia/2014/Nias/2014C-28	252362													yes		KHM	Cambodia	Asia	South Eastern Asia	Vigna unguiculata							14.3098	103.63	70	Landrace/Traditional Cultivar	leaf
TOT384	NARO	JP 252374	Col/Cambodia/2014/Nias/2014C-40	252374													yes		KHM	Cambodia	Asia	South Eastern Asia	Vigna unguiculata							14.1541	103.351	40	Weedy	leaf
TOT385	NARO	JP 252379	Col/Cambodia/2014/Nias/2014C-45	252379													yes		KHM	Cambodia	Asia	South Eastern Asia	Vigna unguiculata subsp. unguiculata var. unguiculata cultivar group Unguiculata							13.6023	102.969	24	Landrace/Traditional Cultivar	leaf
TOT386	NARO	JP 252381	Col/Cambodia/2014/Nias/2014C-47	252381													yes		KHM	Cambodia	Asia	South Eastern Asia	Vigna unguiculata subsp. unguiculata var. unguiculata cultivar group Unguiculata							13.6023	102.969	24	Landrace/Traditional Cultivar	leaf
C1001032A11	USDA	PI 560907	23														yes		CHN	China	Asia	Eastern Asia	Vigna unguiculata subsp. unguiculata var. unguiculata cultivar group Sesquipedalis							NA	NA	NA	Advanced/improved cultivar	seed
C1001032E1	USDA	PI 419169	65														yes		CHN	China	Asia	Eastern Asia	Vigna unguiculata subsp. unguiculata var. unguiculata cultivar group Sesquipedalis							NA	NA	NA	Unknown	seed
C1001008E11	AGG	AGG 306537 COWP	'28 seeds'	UQ20Vu10712-1	UQ20Vu10712	28 seeds											yes		CHN	China	Asia	Eastern Asia	Vigna unguiculata subsp. unguiculata var. unguiculata cultivar group Sesquipedalis		09/09/1977		Beijing			NA	NA	NA	Breeding line	leaf
C1001034C1	USDA	PI 578913	AI JIANG DOU														yes		CHN	China	Asia	Eastern Asia	Vigna unguiculata subsp. unguiculata var. unguiculata cultivar group Sesquipedalis							NA	NA	NA	Advanced/improved cultivar	seed
C1001034B1	USDA	PI 578912	AI SHENG JIANG DOU														yes		CHN	China	Asia	Eastern Asia	Vigna unguiculata subsp. unguiculata var. unguiculata cultivar group Sesquipedalis							NA	NA	NA	Advanced/improved cultivar	seed
C1001032H11	USDA	PI 578903	BO LE CHANG JIANG DOU														yes		CHN	China	Asia	Eastern Asia	Vigna unguiculata subsp. unguiculata var. unguiculata cultivar group Sesquipedalis							NA	NA	NA	Advanced/improved cultivar	seed
C1001032G11	USDA	PI 578902	CHANG XIAN JIANG DOU														yes		CHN	China	Asia	Eastern Asia	Vigna unguiculata subsp. unguiculata var. unguiculata cultivar group Sesquipedalis							NA	NA	NA	Advanced/improved cultivar	seed
C1001010G1	AGG	AGG 306411 COWP	'China local'	UQ20Vu10600-1	UQ20Vu10600	China local											yes		CHN	China	Asia	Eastern Asia	Vigna unguiculata subsp. unguiculata							NA	NA	NA	Unknown	leaf
C1001031F12	USDA	PI 419163	CHING														yes		CHN	China	Asia	Eastern Asia	Vigna unguiculata subsp. unguiculata var. unguiculata cultivar group Sesquipedalis							NA	NA	NA	Unknown	seed
C1001032D10	USDA	PI 487553	CP 77														yes		CHN	China	Asia	Eastern Asia	Vigna unguiculata subsp. unguiculata var. unguiculata cultivar group Sesquipedalis			Man-li-kang				NA	NA	NA	Advanced/improved cultivar	seed
C1001002D5	AGG	AGG 96926 COWP	CPI 96926	UQ20Vu10504-1	UQ20Vu10504												yes		CHN	China	Asia	Eastern Asia	Vigna unguiculata subsp. unguiculata							NA	NA	NA	Landrace/Traditional Cultivar	leaf
C1001003A1	AGG	AGG 96927 COWP	CPI 96927	UQ20Vu10505-1	UQ20Vu10505												yes		CHN	China	Asia	Eastern Asia	Vigna unguiculata subsp. unguiculata							NA	NA	NA	Landrace/Traditional Cultivar	leaf
C1001032A3	USDA	PI 470940	FO096														yes		CHN	China	Asia	Eastern Asia	Vigna unguiculata subsp. unguiculata var. unguiculata cultivar group Sesquipedalis			Lieh-neng				NA	NA	NA	Unknown	seed
C1001032B3	USDA	PI 470941	FO215														yes		CHN	China	Asia	Eastern Asia	Vigna unguiculata subsp. unguiculata var. unguiculata cultivar group Sesquipedalis			Hsin-chiang				NA	NA	NA	Unknown	seed
C1001029B8	USDA	PI 613552	Grif 13968														yes		CHN	China	Asia	Eastern Asia	Vigna unguiculata			Xinjiang Uygur Zizhiqu, Collected in bazaar (market) in Kashgar.				39.4833	76.0333	NA	Unknown	seed	Mixed seed - speckled tan
C1001031G5	USDA	PI 674168	Grif 13969														yes		CHN	China	Asia	Eastern Asia	Vigna unguiculata			Karaturi village, 50km west of Hauni (Kumul).				NA	NA	NA	Wild	seed
C1001032D11	USDA	PI 578899	Grif 1532														yes		CHN	China	Asia	Eastern Asia	Vigna unguiculata subsp. unguiculata var. unguiculata cultivar group Sesquipedalis							NA	NA	NA	Advanced/improved cultivar	seed
C1001032C11	USDA	PI 578898	Grif 968														yes		CHN	China	Asia	Eastern Asia	Vigna unguiculata subsp. unguiculata var. unguiculata cultivar group Sesquipedalis							NA	NA	NA	Advanced/improved cultivar	seed
C1001082H6	USDA	PI 582525	GUILIN CHINH														yes		CHN	China	Asia	Eastern Asia	Vigna unguiculata subsp. unguiculata var. unguiculata cultivar group Unguiculata							NA	NA	NA	Landrace/Traditional Cultivar	seed
C1001008E7	AGG	AGG 306557 COWP	'Guilin long bean'	UQ20Vu10732-1	UQ20Vu10732	Guilin long bean											yes		CHN	China	Asia	Eastern Asia	Vigna unguiculata subsp. unguiculata var. unguiculata cultivar group Sesquipedalis				Guangxi			NA	NA	NA	Breeding line	leaf
C1001032H10	USDA	PI 512286	GUILIN LONG BEANS														yes		CHN	China	Asia	Eastern Asia	Vigna unguiculata subsp. unguiculata var. unguiculata cultivar group Sesquipedalis			Guangxi Zhuangzu Zizhiqu				NA	NA	NA	Advanced/improved cultivar	seed
C1001032A12	USDA	PI 578904	HA MI TU JIANG DOU														yes		CHN	China	Asia	Eastern Asia	Vigna unguiculata subsp. unguiculata var. unguiculata cultivar group Sesquipedalis							NA	NA	NA	Advanced/improved cultivar	seed
C1001034A1	USDA	PI 578910	HA MI XIAN JIANG DOU														yes		CHN	China	Asia	Eastern Asia	Vigna unguiculata subsp. unguiculata var. unguiculata cultivar group Sesquipedalis							NA	NA	NA	Advanced/improved cultivar	seed
C1001031H11	USDA	PI 418979	HAN CHUI YEN														yes		CHN	China	Asia	Eastern Asia	Vigna unguiculata subsp. unguiculata var. unguiculata cultivar group Sesquipedalis			Shaanxi Sheng				NA	NA	NA	Unknown	seed
C1001009E4	AGG	AGG 306534 COWP	'Han chui yen'	UQ20Vu10709-1	UQ20Vu10709	Han chui yen											no		CHN	China	Asia	Eastern Asia	Vigna unguiculata subsp. unguiculata var. unguiculata cultivar group Sesquipedalis				Shaanxi			NA	NA	NA	Breeding line	leaf
C1001032D12	USDA	PI 578907	HEI ZI DANG DI JIANG DOU														yes		CHN	China	Asia	Eastern Asia	Vigna unguiculata subsp. unguiculata var. unguiculata cultivar group Sesquipedalis							NA	NA	NA	Advanced/improved cultivar	seed
C1001032E12	USDA	PI 578908	HEI ZI JIANG DOU														yes		CHN	China	Asia	Eastern Asia	Vigna unguiculata subsp. unguiculata var. unguiculata cultivar group Sesquipedalis							NA	NA	NA	Advanced/improved cultivar	seed
C1001032C12	USDA	PI 578906	HEI ZI XI TIAO JIANG DOU														yes		CHN	China	Asia	Eastern Asia	Vigna unguiculata subsp. unguiculata var. unguiculata cultivar group Sesquipedalis							NA	NA	NA	Advanced/improved cultivar	seed
C1001107B4	IITA	TVu-14861	HONG JIANG DOU	TVu 14861	HONG JIANG DOU												yes		CHN	China	Asia	Eastern Asia	Vigna unguiculata	CHN		Yuzhong County, Gansu, China				35.8617	104.195	1869	Landrace/Traditional Cultivar	seed
C1001031D12	USDA	PI 419101	HPNG TSUEI YIAN														yes		CHN	China	Asia	Eastern Asia	Vigna unguiculata subsp. unguiculata var. unguiculata cultivar group Sesquipedalis			Beijing Shi				NA	NA	NA	Unknown	seed
C1001032D2	USDA	PI 430687	HUA PI CHIA CHIANG TOU														yes		CHN	China	Asia	Eastern Asia	Vigna unguiculata subsp. unguiculata var. unguiculata cultivar group Sesquipedalis			Beijing Shi				NA	NA	NA	Unknown	seed
C1001032E10	USDA	PI 490770	Huang Hua Qing Ai Jiang Dou														yes		CHN	China	Asia	Eastern Asia	Vigna unguiculata subsp. unguiculata var. unguiculata cultivar group Sesquipedalis							NA	NA	NA	Advanced/improved cultivar	seed
C1001032F1	USDA	PI 419199	HUNG														yes		CHN	China	Asia	Eastern Asia	Vigna unguiculata subsp. unguiculata var. unguiculata cultivar group Sesquipedalis							NA	NA	NA	Unknown	seed
C1001032G1	USDA	PI 419200	HUNG CHO YANG														yes		CHN	China	Asia	Eastern Asia	Vigna unguiculata subsp. unguiculata var. unguiculata cultivar group Sesquipedalis							NA	NA	NA	Unknown	seed
C1001003E3	AGG	AGG 306539 COWP	'Hung cho yang'	UQ20Vu10714-1	UQ20Vu10714	Hung cho yang											no		CHN	China	Asia	Eastern Asia	Vigna unguiculata subsp. unguiculata var. unguiculata cultivar group Sesquipedalis							NA	NA	NA	Breeding line	leaf
C1001032C2	USDA	PI 430593	HUNG TSUI YEN														yes		CHN	China	Asia	Eastern Asia	Vigna unguiculata subsp. unguiculata var. unguiculata cultivar group Sesquipedalis			Beijing Shi				NA	NA	NA	Unknown	seed
C1001007F8	AGG	AGG 306542 COWP	'Hung tsui yen'	UQ20Vu10717-1	UQ20Vu10717	Hung tsui yen											no		CHN	China	Asia	Eastern Asia	Vigna unguiculata subsp. unguiculata var. unguiculata cultivar group Sesquipedalis				Beijing			NA	NA	NA	Breeding line	leaf
TOT332	NARO	JP 236702	Int/USDA/PI 12330/Col/China	236702													yes		CHN	China	Asia	Eastern Asia	Vigna unguiculata subsp. unguiculata var. unguiculata cultivar group Unguiculata							NA	NA	NA	Landrace/Traditional Cultivar	leaf
TOT330	NARO	JP 236697	Int/USDA/PI 12332/Col/China	236697													yes		CHN	China	Asia	Eastern Asia	Vigna unguiculata subsp. unguiculata var. unguiculata cultivar group Unguiculata							NA	NA	NA	Landrace/Traditional Cultivar	leaf
TOT331	NARO	JP 236698	Int/USDA/PI 13969/Col/China	236698													yes		CHN	China	Asia	Eastern Asia	Vigna unguiculata subsp. unguiculata var. unguiculata cultivar group Unguiculata							NA	NA	NA	Landrace/Traditional Cultivar	leaf
TOT333	NARO	JP 236745	Int/USDA/PI 291384/Col/China	236745													yes		CHN	China	Asia	Eastern Asia	Vigna unguiculata subsp. unguiculata var. unguiculata cultivar group Unguiculata							NA	NA	NA	Landrace/Traditional Cultivar	leaf
TOT329	NARO	JP 132380	Jiang Dou	132380													yes		CHN	China	Asia	Eastern Asia	Vigna unguiculata subsp. unguiculata var. unguiculata cultivar group Sesquipedalis							NA	NA	NA	Landrace/Traditional Cultivar	leaf
[truncated: 8,862 more rows]

[truncated: 18 more sheets: Table S2, Table S3, Table S4, Table S5, Table S6, Table S7, Table S8, Table S9, Table S10, Table S11, Table S12, Table S13, Table S14, Table S15, Table S16, Table S17, Table S18, Table S19]
